# Supplementary material for: Plasma Proteomic Kinetics in Response to Acute Exercise
Source: Mol Cell Proteomics. 2023 Jun 19;22(8):100601. doi: 10.1016/j.mcpro.2023.100601 (PMC10460691; doi:10.1016/j.mcpro.2023.100601)
Supplement: Supplemental Tables [file mmc2.xlsx]

## Sheet: Table Legends
Supplemental Table 1
Table shows the results of peak exercise and 1-hour post exercise comparisons with baseline per aptamer using two-sided one-sample t-test.
P-values were adjusted for false discovery rate (FDR) <0.05 based on total number of aptamers tested (4,789), and significant changes are shown in bolded font.
Fold change was back transformed from log2 scale.
Annotation for whether a protein is secreted was obtained from UniProt (https://www.uniprot.org).
Correlation between SomaScan and Olink proteomic platforms are reported based on comparisons in HERITAGE (Spearman correlation, N = 209) and reported in Pietzner et al. (10.1038/s41467-021-27164-0, Spearman correlation, N = 485), Rooney et al. (10.1093/clinchem/hvac186, Spearman correlation, N = 110) and, Dammer et al. (10.1186/s13195-022-01113-5, Pearson correlation, N = 36).
Published pQTLs are reported from Suhre et al. (10.1038/ncomms14357), Benson et al. (10.1161/CIRCULATIONAHA.117.029536), Sun et al. (10.1038/s41586-018-0175-2), Emilsson et al. (10.1126/science.aaq1327), Pietzner et al. (10.1126/science.abj1541), Ferkingstad et al. (10.1038/s41588-021-00978-w), Katz et al. (10.1161/CIRCULATIONAHA.121.055117), and Zhang et al. (10.1038/s41588-022-01051-w).
Supplemental Table 2
Table shows results from gene set enrichment analysis using hallmark and gene ontology pathways. NES, net enrichment score.
Supplemental Table 3
Table shows the results of linear regression of baseline clinical characteristics (independent variables) and aptamer abundance (dependent variable) at rest in the acute exercise cohort for proteins that changed at either exercise timepoint.
P-values are unadjusted, and significance was determined based on p < 0.05.
Supplemental Table 4
Table shows the beta coefficients from the linear regression model for the relationship between metabolic equivalents (METs) achieved (independent variable) and peak or 1-hour post exercise aptamer abundance (dependent variable) adjusted for baseline aptamer abundance, age, sex, and BMI.
Only aptamers with significant changes at either timepoints are included in this analysis.
Supplemental Table 5
Table shows baseline characteristics of HERITAGE Family Study participants.
Supplemental Table 6
Table shows the results of mixed linear regression of proteins (those that change at peak exercise and 1-hour post exercise) with various cardiometabolic traits. For adiposity and body composition traits, model adjusts for age, sex, and race as fixed effects and family grouping as random effect. For all other traits, model adjusts for age, sex, race, and body mass index as fixed effects and famil…
P-values were adjusted for false discovery rate (FDR) <0.05 based on total number of proteins tested (56), and significant p-values are highlighted in green.
Fold changes from baseline at peak exercise and 1-hour post exercise are shown for reference. Blue highlight denotes a decrease, and red highlight denotes an increase.
BMI, body mass index; WHR, waist-to-hip circumference ratio; SBP, systolic blood pressure; HDL-C, high-density lipoprotein cholesterol; LDL-C, low-density lipoprotein cholesterol; SI, insulin sensitivity index

## Sheet: Supplemental Table 1
Aptamer ID	Entrez Gene Symbol	Target Protein	Target Protein Full Name	UniProt ID	Peak Exercise Change				1-Hour Post Exercise Change					Olink Correlation by First Author				Published cis pQTLs by First Author
					Beta	Fold Change	p-value	FDR p-value	Beta	Fold Change	p-value	FDR p-value	Secreted	HERITAGE	Pietzner	Rooney	Dammer	Suhre	Benson	Sun	Emilsson	Pietzner	Ferkingstad	Katz	Zhang (European)	Zhang (African American)
8369-102	DAG1	DAG1	Dystroglycan	Q14118	1.20238	2.30118	5.19324e-24	2.48704e-20	-0.0927767	0.937716	0.169107	0.420271	TRUE	-0.209833	-0.124336
6495-14	EDN1	Endothelin 1	Endothelin-1	P05305	1.07624	2.10854	3.37073e-21	8.07121e-18	0.246159	1.18604	0.00557925	0.100033	TRUE
5491-12	SPOCK2	Testican-2	Testican-2	Q92563	0.855597	1.80951	1.19816e-20	1.91266e-17	0.00352021	1.00244	0.942056	0.974057	TRUE							X	X	X	X	X	X	X
3487-32	CXCL13	BLC	C-X-C motif chemokine 13	O43927	0.539744	1.45371	2.39663e-19	2.86937e-16	0.14222	1.1036	0.0127294	0.132524	TRUE	0.539734	0.700144								X
8041-5	FNDC5	FNDC5	Fibronectin type III domain-containing protein 5	Q8NAU1	0.922525	1.89543	4.60567e-17	4.41131e-14	0.205401	1.15301	0.029169	0.177354	TRUE
6368-9	CSTL1	CST1L	Cystatin-like 1	Q9H114	0.809624	1.75276	3.28674e-14	2.62336e-11	0.255468	1.19372	0.00681901	0.106871	TRUE
8755-202	HLA-DPB1	HLA-DPB1	HLA class II histocompatibility antigen, DP beta 1 chain	P04440 P13763 P01916 P04232	0.678281	1.60023	1.69904e-13	1.16239e-10	-0.0135057	0.990682	0.879431	0.944092	FALSE
10424-31	NPDC1	NPDC1	Neural proliferation differentiation and control protein 1	Q9NQX5	0.787501	1.72608	2.27588e-12	1.3624e-09	0.252184	1.19101	0.00704724	0.107897	FALSE	0.2868	0.344246								X		X
5193-51	KRAS	K-ras	GTPase KRas	P01116	0.462501	1.37793	2.8753e-12	1.52998e-09	0.0854971	1.06105	0.157196	0.403825	FALSE
9276-7	CPA2	CBPA2	Carboxypeptidase A2	P48052	0.459636	1.3752	4.07781e-12	1.95286e-09	-0.0770043	0.948024	0.353674	0.622014	TRUE	-0.133371	-0.00845228											X
2911-27	MDK	Midkine	Midkine	P21741	0.616679	1.53334	6.13604e-12	2.67141e-09	0.565827	1.48024	2.1741e-07	8.67648e-05	TRUE	0.606679	0.625063							X	X	X	X	X
8231-122	FLT1	VEGF sR1	Vascular endothelial growth factor receptor 1	P17948	0.598803	1.51446	1.02928e-11	4.1077e-09	0.0313781	1.02199	0.692837	0.847197	TRUE	0.289055			0.0182162						X
14031-18	FGF7	FGF7	Fibroblast growth factor 7	P21781	0.470905	1.38598	2.30565e-11	8.49366e-09	-0.00938418	0.993516	0.914957	0.960875	TRUE							X
8396-42	FAAH2	FAAH2	Fatty-acid amide hydrolase 2	Q6GMR7	0.371844	1.29401	6.48204e-11	2.21732e-08	0.0499301	1.03521	0.209228	0.473532	FALSE
5744-12	MENT	CA056	Protein MENT	Q9BUN1	0.368072	1.29063	5.87001e-10	1.8741e-07	0.0191847	1.01339	0.826975	0.919096	TRUE								X		X			X
2834-54	KLK8	kallikrein 8	Kallikrein-8	O60259	-0.573694	0.671894	1.01677e-09	3.04331e-07	-0.299226	0.812689	0.00429016	0.0893287	TRUE	0.640236	0.691471					X	X	X	X	X	X	X
8080-24	MSMP	PSMP	Prostate-associated microseminoprotein	Q1L6U9	-0.287337	0.819413	1.14636e-09	3.22938e-07	-0.0675388	0.954265	0.172995	0.425198	TRUE										X		X
5229-90	IMPDH1	IMDH1	Inosine-5'-monophosphate dehydrogenase 1	P20839	0.730676	1.65942	1.22393e-09	3.25633e-07	0.22917	1.17216	0.0821549	0.291437	FALSE												X	X
9250-87	DEFA1	HNP-1	Neutrophil defensin 1	P59665	0.77638	1.71283	1.61919e-09	4.0812e-07	0.00359445	1.00249	0.970436	0.986713	TRUE
3457-57	POSTN	Periostin	Periostin	Q15063	0.372995	1.29504	1.7727e-09	4.24472e-07	-0.0372316	0.974523	0.61113	0.802685	TRUE								X	X	X	X	X	X
3198-4	IDS	IDS	Iduronate 2-sulfatase	P22304	-0.659044	0.633298	4.42653e-09	1.00946e-06	-0.19423	0.874039	0.0586578	0.246787	FALSE	0.0543132									X
3195-50	GNLY	Granulysin	Granulysin	P22749	0.258967	1.19662	7.5081e-09	1.63438e-06	-0.00788436	0.99455	0.851585	0.931317	TRUE	0.685981	0.645453	0.819414	0.586618	X		X	X	X	X		X	X
4474-19	RPS27A	Ubiquitin	Ubiquitin	P62979	0.685177	1.6079	8.31052e-09	1.73039e-06	0.221789	1.16618	0.0792042	0.286589	FALSE								X
11656-110	EVL	EVL	Ena/VASP-like protein	Q9UI08	0.444942	1.36126	9.1624e-09	1.77704e-06	-0.147159	0.903027	0.0572655	0.24348	FALSE								X	X	X		X	X
5879-51	DCTN2	Dynactin subunit 2	Dynactin subunit 2	Q13561	-0.59204	0.663404	9.37502e-09	1.77704e-06	-0.0479093	0.967337	0.591329	0.787945	FALSE	-0.0619874	0.186075
14102-6	GNLY	Granulysin	Granulysin	P22749	0.250154	1.18933	9.64775e-09	1.77704e-06	-0.0230635	0.984141	0.558431	0.76834	TRUE
9901-28	EGLN1	EGLN1	Egl nine homolog 1	Q9GZT9	0.521783	1.43573	1.21085e-08	2.14769e-06	0.130429	1.09462	0.240177	0.507852	FALSE	0.417431	0.711538							X	X
7211-2	RNASE1	RNase 1	Ribonuclease pancreatic	P07998	0.273029	1.20834	1.26832e-08	2.16929e-06	-0.0309249	0.978793	0.579475	0.780621	TRUE							X	X	X	X		X	X
11307-33	WWP1	WWP1	NEDD4-like E3 ubiquitin-protein ligase WWP1	Q9H0M0	0.574518	1.48918	1.38861e-08	2.29312e-06	0.422715	1.34045	0.0011402	0.0447575	FALSE												X
14689-3	SEC13	SEC13	Protein SEC13 homolog	P55735	-0.571227	0.673044	1.50513e-08	2.40268e-06	-0.0504882	0.965609	0.654794	0.82543	FALSE
4158-54	PLAU	uPA	Urokinase-type plasminogen activator	P00749	0.629701	1.54724	1.55995e-08	2.40987e-06	-0.0543227	0.963046	0.534407	0.752506	TRUE	0.319012	0.470749	0.640643				X	X	X	X	X	X	X
2480-58	TIMP3	TIMP-3	Metalloproteinase inhibitor 3	P35625	0.549748	1.46383	1.6436e-08	2.45976e-06	0.23241	1.1748	0.00785186	0.112605	TRUE	0.677595				X			X	X	X	X	X	X
3864-5	RPS7	RS7	40S ribosomal protein S7	P62081	0.561778	1.47609	1.94684e-08	2.78685e-06	0.16373	1.12018	0.162765	0.41177	FALSE
4891-50	GCG	Glucagon	Glucagon	P01275	-0.360649	0.778814	1.97855e-08	2.78685e-06	-0.49803	0.708073	1.40111e-09	1.67748e-06	TRUE	0.143199	0.521666
6612-90	BRICD5	CP079	BRICHOS domain-containing protein 5	Q6PL45	0.613408	1.52987	2.25559e-08	3.0863e-06	0.244736	1.18488	0.0405001	0.20895	FALSE
4495-33	KNG1	Kininogen, HMW	Kininogen-1	P01042	0.348099	1.27288	2.36453e-08	3.14548e-06	0.126069	1.09132	0.114971	0.341985	TRUE					X						X
7266-4	SERPINA9	SPA9	Serpin A9	Q86WD7	-0.611317	0.654599	2.70466e-08	3.50071e-06	-0.133746	0.911462	0.166098	0.415592	TRUE	0.110275	0.157891	0.349353					X	X	X		X	X
11431-235	RECQL	RECQ1	ATP-dependent DNA helicase Q1	P46063	0.608505	1.52468	4.06983e-08	5.12906e-06	0.27668	1.2114	0.0238688	0.164708	FALSE								X	X	X		X	X
13059-33	RFK	RIFK	Riboflavin kinase	Q969G6	0.499515	1.41374	4.50667e-08	5.53395e-06	0.0557515	1.0394	0.584067	0.783721	FALSE									X	X		X	X
9839-148	TIRAP	Tirap	Toll/interleukin-1 receptor domain-containing adapter protein	P58753	0.651505	1.57081	5.25651e-08	6.29336e-06	0.161318	1.11831	0.142107	0.382331	FALSE							X	X	X	X		X	X
8237-56	SOSTDC1	SOSD1	Sclerostin domain-containing protein 1	Q6X4U4	0.474949	1.38987	5.9047e-08	6.7951e-06	-0.0371971	0.974546	0.506335	0.734072	TRUE												X
8042-88	SPINK9	ISK9	Serine protease inhibitor Kazal-type 9	Q5DT21	-0.45557	0.729222	6.05496e-08	6.7951e-06	-0.189529	0.876892	0.00798313	0.112873	TRUE										X			X
10363-13	SMAD3	SMAD3	Mothers against decapentaplegic homolog 3	P84022	0.569784	1.4843	6.10126e-08	6.7951e-06	0.335816	1.26209	0.00348492	0.0798583	FALSE
9758-17	RPS4X	RS4X	40S ribosomal protein S4, X isoform	P62701	0.628814	1.54629	6.66153e-08	7.10271e-06	0.255055	1.19338	0.0539931	0.237506	FALSE
2900-53	CCL14	HCC-1	C-C motif chemokine 14	Q16627	-0.363732	0.777151	6.78885e-08	7.10271e-06	0.26598	1.20245	2.91939e-05	0.00423665	TRUE	0.589875	0.593928	0.788961		X		X	X	X	X	X	X	X
5484-63	RPS3A	RS3A	40S ribosomal protein S3a	P61247	0.382832	1.3039	6.8224e-08	7.10271e-06	0.0458147	1.03227	0.541537	0.757613	FALSE												X
5671-1	CTRB1	Chymotrypsin	Chymotrypsinogen B	P17538	-0.285977	0.820186	7.28959e-08	7.42762e-06	-0.0858455	0.942232	0.318942	0.589735	TRUE	0.741973						X	X	X	X		X	X
14041-13	GZMB	Granzyme B	Granzyme B	P10144	0.58299	1.49795	8.00065e-08	7.98232e-06	0.0386131	1.02713	0.656344	0.826948	TRUE				0.905522			X
8935-22	ABCC6	MRP6	Multidrug resistance-associated protein 6	O95255	-0.718324	0.607803	9.13091e-08	8.92407e-06	-0.204527	0.867823	0.0689505	0.268129	FALSE
6321-65	PCDHGA10	PCDGA	Protocadherin gamma-A10	Q9Y5H3	0.464316	1.37966	9.77139e-08	9.35903e-06	0.0824108	1.05879	0.345674	0.615631	FALSE
12351-25	STAT1	STAT1	Signal transducer and activator of transcription 1-alpha/beta	P42224	0.515529	1.42952	1.06157e-07	9.96832e-06	0.242893	1.18336	0.0240545	0.164802	FALSE
10852-114	HNRNPDL	HNRDL	Heterogeneous nuclear ribonucleoprotein D-like	O14979	0.60095	1.51672	1.17429e-07	1.08148e-05	0.239269	1.18039	0.0485028	0.226017	FALSE
13665-35	PPP2R3A	PP2A, subunit B	Serine/threonine-protein phosphatase 2A regulatory subunit B'' subunit alpha	Q06190	0.352723	1.27697	1.27627e-07	1.1333e-05	0.0177641	1.01239	0.805944	0.908933
9598-23	CSMD1	CSMD1	CUB and sushi domain-containing protein 1	Q96PZ7	0.281131	1.21515	1.2779e-07	1.1333e-05	0.378953	1.3004	0.000156789	0.0141672	FALSE
10618-190	LRP2	megalin	Low-density lipoprotein receptor-related protein 2	P98164	0.401629	1.321	1.33283e-07	1.16053e-05	0.125173	1.09064	0.164467	0.413571	FALSE
14077-6	FCN3	Ficolin-3	Ficolin-3	O75636	-0.274563	0.826701	1.35956e-07	1.16267e-05	-0.122166	0.918807	0.023247	0.163603	TRUE
2692-74	PLA2G2A	NPS-PLA2	Phospholipase A2, membrane associated	P14555	0.299632	1.23083	1.48472e-07	1.24742e-05	-0.0120055	0.991713	0.808468	0.910993	TRUE	0.516346				X		X	X	X	X	X	X	X
9004-24	LDLRAD4	CR001	Low-density lipoprotein receptor class A domain-containing protein 4	O15165	0.496538	1.41082	1.96652e-07	1.62373e-05	0.124155	1.08987	0.272298	0.545166	FALSE
5731-1	SPINK6	ISK6	Serine protease inhibitor Kazal-type 6	Q6UWN8	-0.347798	0.785782	2.09025e-07	1.69664e-05	0.0171249	1.01194	0.846452	0.928565	TRUE	0.408082						X	X	X	X		X	X
9118-7	PSD2	PSD2	PH and SEC7 domain-containing protein 2	Q9BQI7	0.350604	1.27509	2.19555e-07	1.75242e-05	-0.232826	0.850966	0.00775625	0.11222	FALSE
9361-7	PCDHAC2	PCDC2	Protocadherin alpha-C2	Q9Y5I4	0.329613	1.25668	2.25782e-07	1.77257e-05	0.0503467	1.03551	0.426575	0.679145	FALSE
8467-9	INHBA INHBB	Activin AB	Inhibin beta A chain:Inhibin beta B chain heterodimer	P08476 P09529	-0.296545	0.8142	2.57363e-07	1.98792e-05	-0.134163	0.911199	0.00064486	0.0308824	TRUE
5312-49	APOE	Apo E2	Apolipoprotein E (isoform E2)	P02649	-0.502779	0.705746	2.65345e-07	2.01704e-05	0.093684	1.06709	0.285909	0.558485	TRUE					X	X	X	X			X	X	X
10866-60	SMEK1	P4R3A	Serine/threonine-protein phosphatase 4 regulatory subunit 3A	Q6IN85	0.522946	1.43689	3.07252e-07	2.29911e-05	0.243779	1.18409	0.052813	0.234948	FALSE
9459-7	FAS	Fas, soluble	Tumor necrosis factor receptor superfamily member 6	P25445	-0.224785	0.855723	3.64664e-07	2.68673e-05	-0.323495	0.799132	2.7209e-10	4.34347e-07	TRUE	0.600607	0.703761	0.685334	0.877985			X	X	X	X		X	X
5704-74	GZMM	Granzyme M	Granzyme M	P51124	0.565399	1.4798	4.1448e-07	3.00749e-05	-0.0368351	0.974791	0.682774	0.842273	TRUE							X		X	X		X	X
5006-71	MAPK13	MK13	Mitogen-activated protein kinase 13	O15264	0.330293	1.25727	4.2825e-07	3.06103e-05	0.147691	1.1078	0.0762404	0.281775								X	X	X	X		X
7784-1	KNG1	Kininogen, HMW	Kininogen-1	P01042	0.397275	1.31702	4.87314e-07	3.38934e-05	-0.0492172	0.966461	0.573586	0.777916	TRUE								X	X	X		X	X
3347-9	ADRBK1	BARK1	beta-adrenergic receptor kinase 1	P25098	0.509336	1.42339	4.88336e-07	3.38934e-05	0.362726	1.28585	0.00493396	0.0962324	FALSE
10390-21	ZNRF3	ZNRF3	E3 ubiquitin-protein ligase ZNRF3	Q9ULT6	0.419757	1.3377	5.87227e-07	4.01747e-05	0.0125033	1.0087	0.862568	0.937624	FALSE
9742-59	DDX39B	BAT1	Spliceosome RNA helicase DDX39B	Q13838	0.574861	1.48953	7.59837e-07	5.06825e-05	0.286374	1.21957	0.0282922	0.175354	FALSE												X
9384-17	CAMP	Cathelicidin peptide	Cathelicidin antimicrobial peptide	P49913	0.206821	1.15414	7.61984e-07	5.06825e-05	-0.110939	0.925985	0.00705196	0.107897	TRUE								X		X		X	X
7857-22	NTS	NEUT	Neurotensin/neuromedin N	P30990	-0.217163	0.860255	7.74427e-07	5.08046e-05	-0.283323	0.821696	4.63729e-09	3.70133e-06	TRUE										X
6586-19	ADAM11	ADA11	Disintegrin and metalloproteinase domain-containing protein 11	O75078	0.381415	1.30262	9.88142e-07	6.39488e-05	-0.213832	0.862244	0.0144137	0.139168	FALSE
12448-246	NMT1	NMT1	Glycylpeptide N-tetradecanoyltransferase 1	P30419	0.487465	1.40198	1.01272e-06	6.46659e-05	0.287449	1.22048	0.0187012	0.151403	FALSE
4883-56	INS	Insulin	Insulin	P01308	-0.32744	0.79695	1.09147e-06	6.8777e-05	-0.0988729	0.933762	0.181253	0.436631	TRUE													X
13700-10	ANXA2	annexin II	Annexin A2	P07355	0.611658	1.52801	1.2159e-06	7.56225e-05	0.0515587	1.03638	0.669128	0.833584	TRUE								X	X	X		X	X
10637-50	KIAA1324	K1324	UPF0577 protein KIAA1324	Q6UXG2	-0.431508	0.741486	1.31263e-06	8.05922e-05	-0.114576	0.923654	0.160745	0.408355	FALSE
11546-7	CYGB	CYGB	Cytoglobin	Q8WWM9	0.223403	1.16748	1.37459e-06	8.33278e-05	-0.0248809	0.982902	0.540592	0.757394	FALSE
6274-15	WSCD2	WSCD2	WSC domain-containing protein 2	Q2TBF2	0.497093	1.41137	1.59322e-06	9.53739e-05	0.469171	1.38431	0.000154276	0.0141672	FALSE
9545-156	GZMK	Granzyme K	Granzyme K	P49863	0.467034	1.38226	1.84448e-06	0.000108188	0.121816	1.0881	0.177024	0.431653	TRUE							X	X	X	X		X	X
10974-20	SPINK7	ISK7	Serine protease inhibitor Kazal-type 7	P58062	-0.427525	0.743536	1.87215e-06	0.000108188	-0.0955308	0.935928	0.170692	0.422015	TRUE									X	X		X	X
12895-28	DGKB	DGKB	Diacylglycerol kinase beta	Q9Y6T7	-0.496862	0.708646	1.87504e-06	0.000108188	-0.154834	0.898236	0.11691	0.345003	FALSE
14073-31	HPX	Hemopexin	Hemopexin	P02790	-0.559157	0.678699	1.90179e-06	0.000108425	0.151678	1.11086	0.152254	0.398004	TRUE
6385-63	VWA1	VWA1	von Willebrand factor A domain-containing protein 1	Q6PCB0	-0.363422	0.777319	1.9284e-06	0.000108648	-0.0649797	0.955959	0.378828	0.642684	TRUE	0.420597							X	X	X		X	X
4983-6	ERP29	ERP29	Endoplasmic reticulum resident protein 29	P30040	-0.184735	0.879811	2.63112e-06	0.000146517	-0.22546	0.855322	0.000114707	0.0112108	FALSE
8687-26	TMEM106B	T106B	Transmembrane protein 106B	Q9NUM4	-0.293935	0.815674	2.86264e-06	0.000157577	-0.104039	0.930425	0.0837171	0.293775	FALSE								X	X	X		X	X
14324-52	SMC3	CSPG6	Structural maintenance of chromosomes protein 3	Q9UQE7	0.565473	1.47987	2.98849e-06	0.000162635	0.276385	1.21116	0.0401065	0.208073	FALSE
9204-33	POMC	Corticotropin-lipotropin	Pro-opiomelanocortin	P01189	0.600763	1.51652	3.21815e-06	0.000171996	-0.0402934	0.972457	0.627393	0.812522	TRUE										X
2855-49	MAPK3	ERK-1	Mitogen-activated protein kinase 3	P27361	0.44096	1.35751	3.23233e-06	0.000171996	0.365504	1.28833	0.00176669	0.0563878	FALSE								X	X	X		X	X
13544-9	HMHA1	HMHA1	Minor histocompatibility protein HA-1	Q92619	0.512237	1.42626	3.75631e-06	0.000197557	0.328754	1.25593	0.0165436	0.146347	FALSE								X	X	X		X	X
5011-11	NAMPT	PBEF	Nicotinamide phosphoribosyltransferase	P43490	-0.394007	0.761013	3.79521e-06	0.000197557	-0.179629	0.88293	0.0190291	0.151977	TRUE	-0.064776
4414-69	SFTPD	SP-D	Pulmonary surfactant-associated protein D	P35247	0.619254	1.53608	4.00699e-06	0.000204491	0.26832	1.2044	0.0673057	0.2641	TRUE
4148-49	PAPPA	PAPP-A	Pappalysin-1	Q13219	-0.128906	0.914525	4.04897e-06	0.000204491	-0.0311291	0.978654	0.344151	0.614289	TRUE	0.356052	0.339715	0.372538									X
9846-32	ARHGDIB	Rho-GDI beta	Rho GDP-dissociation inhibitor 2	P52566	0.477191	1.39203	4.05651e-06	0.000204491	0.318092	1.24668	0.0215518	0.158787	FALSE												X	X
13130-150	HK2	HXK2	Hexokinase-2	P52789	0.635116	1.55306	4.45711e-06	0.000222345	0.274742	1.20978	0.0572206	0.24348	FALSE	-0.106129							X	X	X	X	X	X
13976-9	ARHGEF1	ARHG1	Rho guanine nucleotide exchange factor 1	Q92888	0.441551	1.35806	4.75377e-06	0.000234699	0.113264	1.08167	0.412528	0.668351	FALSE
3796-79	ANGPTL4	ANGL4	Angiopoietin-related protein 4	Q9BY76	0.437856	1.35459	5.06289e-06	0.00024741	0.495887	1.41019	1.53237e-05	0.0026209	TRUE	0.197787	0.136255								X		X
9849-13	APEX1	APEX1	DNA-(apurinic or apyrimidinic site) lyase	P27695	0.522868	1.43681	5.14795e-06	0.000249026	0.319288	1.24771	0.0279577	0.174843	FALSE	0.682641	0.788139										X	X
7713-50	FMR1	FMR1	Fragile X mental retardation protein 1	Q06787	0.453108	1.36899	5.57127e-06	0.000266808	0.26577	1.20228	0.0304951	0.180328	FALSE
9999-1	IRF6	IRF6	Interferon regulatory factor 6	O14896	0.508327	1.4224	5.88064e-06	0.000276451	-0.189132	0.877133	0.0588122	0.247063	FALSE
6461-54	APOC3	Apo C-III	Apolipoprotein C-III	P02656	0.234606	1.17659	5.88807e-06	0.000276451	-0.0954319	0.935992	0.0356137	0.194696	TRUE								X	X	X		X	X
10900-272	STMN2	STMN2	Stathmin-2	Q93045	0.321474	1.24961	6.15072e-06	0.000285979	0.175333	1.12923	0.0325524	0.1857	FALSE
2764-20	FGF9	FGF9	Fibroblast growth factor 9	P31371	0.334564	1.261	6.59427e-06	0.000301159	0.10739	1.07728	0.248983	0.518954	TRUE
10558-26	PCDH9	PCDH9	Protocadherin-9	Q9HC56	-0.526395	0.694287	6.60299e-06	0.000301159	-0.212844	0.862835	0.0448016	0.217262	FALSE								X	X	X		X	X
8245-27	ICAM5	sICAM-5	Intercellular adhesion molecule 5	Q9UMF0	-0.244698	0.843992	6.8393e-06	0.000308994	-0.0802598	0.945887	0.119658	0.348991	FALSE	0.719343						X	X	X	X		X	X
14090-23	DEF6	DEFI6	Differentially expressed in FDCP 6 homolog	Q9H4E7	0.508344	1.42242	7.31525e-06	0.000327409	0.306537	1.23674	0.0252706	0.16729	FALSE								X	X	X		X	X
12813-18	EHBP1	EHBP1	EH domain-binding protein 1	Q8NDI1	-0.449912	0.732088	7.6702e-06	0.000340116	0.0389681	1.02738	0.709342	0.855461	FALSE									X
13979-3	SLC26A7	S26A7	Anion exchange transporter	Q8TE54	0.241685	1.18237	8.04019e-06	0.000351925	0.047554	1.03351	0.42739	0.679879	FALSE
8264-43	DLL1	DLL1	Delta-like protein 1	O00548	-0.201287	0.869774	8.08347e-06	0.000351925	-0.0721173	0.951241	0.178527	0.433112	FALSE
5657-28	ST3GAL1	SIA4A	CMP-N-acetylneuraminate-beta-galactosamide-alpha-2,3-sialyltransferase 1	Q11201	-0.323711	0.799012	8.52293e-06	0.000367715	-0.0539669	0.963284	0.44497	0.690391	TRUE	0.0310278	0.30042	0.23942				X	X	X	X		X	X
11150-3	COL6A1	Collagen a1(VI)	Collagen alpha-1(VI) chain	P12109	-0.401577	0.75703	8.87011e-06	0.000379277	-0.089633	0.939762	0.279556	0.55345	TRUE							X
7144-234	KAZALD1	KAZD1	Kazal-type serine protease inhibitor domain-containing protein 1	Q96I82	0.480018	1.39476	9.10282e-06	0.000385783	-0.0458555	0.968715	0.52873	0.749797	TRUE	0.0773182	-0.0733473
10435-2	AGA	ASPG	N(4)-(beta-N-acetylglucosaminyl)-L-asparaginase	P20933	-0.241364	0.845945	9.2577e-06	0.000388905	-0.0822386	0.944591	0.126385	0.360655	FALSE
9360-33	EDIL3	EDIL3	EGF-like repeat and discoidin I-like domain-containing protein 3	O43854	0.376852	1.29851	9.6503e-06	0.000401872	-0.136182	0.909924	0.117628	0.345596	TRUE	0.579807	0.370272	0.475255							X		X	X
6294-11	BAGE2	BAGE2	B melanoma antigen 2	Q86Y30	0.514126	1.42813	9.75723e-06	0.000402822	0.355242	1.2792	0.00675236	0.106871	TRUE									none
7210-25	APLP1	Amyloid-like protein 1	Amyloid-like protein 1	P51693	-0.25762	0.836466	9.93908e-06	0.000406823	-0.258306	0.836069	0.000809309	0.0355576	FALSE	0.769299	0.82018								X		X
5114-65	PRLR	Prolactin Receptor	Prolactin receptor	P16471	-0.325121	0.798232	1.01067e-05	0.000410177	-0.264512	0.83248	0.000287419	0.020544	TRUE								X
12488-9	MCTS1	MCTS1	Malignant T-cell-amplified sequence 1	Q9ULC4	-0.47368	0.720126	1.04569e-05	0.000420823	0.00672591	1.00467	0.943718	0.974443	FALSE										X
5026-66	RPS3	RS3	40S ribosomal protein S3	P23396	0.476381	1.39125	1.14313e-05	0.000456206	0.153335	1.11214	0.25553	0.526893	FALSE
6927-7	NDST1	NDST1	Bifunctional heparan sulfate N-deacetylase/N-sulfotransferase 1	P52848	-0.261247	0.834367	1.16576e-05	0.000458303	-0.105268	0.929632	0.0910432	0.304348	FALSE								X	X	X		X
6296-36	OIT3	OIT3	Oncoprotein-induced transcript 3 protein	Q8WWZ8	0.331653	1.25845	1.16753e-05	0.000458303	0.153612	1.11235	0.128567	0.362608	TRUE												X
3115-64	MAPK1	MK01	Mitogen-activated protein kinase 1	P28482	0.331311	1.25816	1.26118e-05	0.00049104	0.153775	1.11248	0.082728	0.291956	FALSE
2705-5	CCL25	TECK	C-C motif chemokine 25	O15444	-0.191318	0.875805	1.32132e-05	0.00050532	-0.0748912	0.949414	0.0799709	0.287289	TRUE	0.567059	0.171689	0.33857		X	X	X	X	X	X	X	X	X
9778-45	TMEM52B	TM52B	Transmembrane protein 52B	Q4KMG9	-0.241	0.846159	1.32871e-05	0.00050532	-0.107287	0.928332	0.106518	0.330386	FALSE												X
14107-1	MTHFS	MTHFS	5-formyltetrahydrofolate cyclo-ligase	P49914	0.365584	1.2884	1.32951e-05	0.00050532	0.342183	1.26767	0.00119799	0.045533	FALSE							X	X	X	X		X	X
13689-2	ODC1	Ornithine decarboxylase	Ornithine decarboxylase	P11926	-0.484823	0.714585	1.3478e-05	0.000508236	-0.0533824	0.963674	0.638235	0.817784
10738-11	FBLN5	fibulin 5	Fibulin-5	Q9UBX5	-0.404149	0.755682	1.41042e-05	0.000527695	-0.100878	0.932465	0.298647	0.570036	TRUE
8921-139	PABPN1	PABP2	Polyadenylate-binding protein 2	Q86U42	0.452392	1.36831	1.45015e-05	0.000538355	0.186145	1.13772	0.156239	0.402539	FALSE
7965-25	HBQ1	HBAT	Hemoglobin subunit theta-1	P09105	0.271194	1.20681	1.503e-05	0.000553681	-0.106201	0.929031	0.063564	0.25602
14208-3	RBP7	RET7	Retinoid-binding protein 7	Q96R05	0.328174	1.25542	1.53767e-05	0.000558193	0.166017	1.12196	0.0783385	0.286336	FALSE									X	X		X	X
10075-75	ACBD6	ACBD6	Acyl-CoA-binding domain-containing protein 6	Q9BR61	0.389292	1.30975	1.54264e-05	0.000558193	0.115884	1.08364	0.312573	0.583855	FALSE										X		X	X
6223-5	GUCA2B	GUC2B	Guanylate cyclase activator 2B	Q16661	-0.0817484	0.944912	1.55021e-05	0.000558193	-0.0567031	0.961459	0.00954526	0.122165	TRUE								X	X	X		X
9855-10	RHOA	Rho A	Transforming protein RhoA	P61586	0.467374	1.38259	1.72227e-05	0.000615517	0.303021	1.23373	0.0249487	0.166814	FALSE
7994-41	ERO1LB	ERO1B	ERO1-like protein beta	Q86YB8	-0.2051	0.867479	1.79663e-05	0.000637337	-0.180264	0.882541	0.000574495	0.0283425	FALSE							X	X	X	X		X	X
4187-49	PGD	6-Phosphogluconate dehydrogenase	6-phosphogluconate dehydrogenase, decarboxylating	P52209	0.399247	1.31882	1.81691e-05	0.000639794	0.203863	1.15178	0.0694186	0.269073	FALSE								X		X		X	X
13504-147	HNRNPR	HNRPR	Heterogeneous nuclear ribonucleoprotein R	O43390	0.484732	1.39933	1.85752e-05	0.00064932	0.222508	1.16676	0.0850805	0.295375	FALSE
8005-1	MXRA7	MXRA7	Matrix-remodeling-associated protein 7	P84157	-0.370719	0.773397	1.94075e-05	0.000673498	-0.107062	0.928477	0.0673338	0.2641	FALSE							X	X	X	X		X	X
3509-1	CCL15	MIP-5	C-C motif chemokine 15	Q16663	-0.316028	0.803278	1.98485e-05	0.000683847	-0.258033	0.836227	7.2194e-06	0.00143506	TRUE					X		X				X
8250-2	PTPRJ	PTPRJ	Receptor-type tyrosine-protein phosphatase eta	Q12913	-0.348092	0.785622	2.06773e-05	0.000707313	-0.150135	0.901166	0.0748538	0.27984	FALSE		0.084271	-0.0635322					X	X	X		X	X
13565-2	RBL2	p130	p130	Q08999	-0.252702	0.839323	2.08704e-05	0.000708853	-0.0817978	0.944879	0.146067	0.388404	FALSE
12478-15	RPL30	RL30	60S ribosomal protein L30	P62888	0.436568	1.35338	2.14052e-05	0.000720348	0.119043	1.08601	0.248768	0.518881	FALSE
9015-1	PRG3	PRG3	Proteoglycan 3	Q9Y2Y8	-0.184492	0.879959	2.15814e-05	0.000720348	-0.0450384	0.969264	0.378373	0.642684	FALSE									X	X		X	X
4971-1	CTSZ	CATZ	Cathepsin Z	Q9UBR2	-0.244243	0.844259	2.16601e-05	0.000720348	-0.289311	0.818293	4.29724e-09	3.70133e-06	FALSE	0.684052	0.828763	0.816847			X	X	X	X	X	X	X	X
5400-52	LEPR	sLeptin R	Leptin receptor	P48357	-0.166933	0.890734	2.23058e-05	0.000736705	-0.0720552	0.951282	0.0365851	0.197526	TRUE	0.407653	0.643206			X		X	X	X	X	X	X	X
3806-55	EPHA5	EphA5	Ephrin type-A receptor 5	P54756	-0.290637	0.817541	2.28515e-05	0.000744401	-0.0872084	0.941342	0.139291	0.378368	FALSE									X	X		X	X
13563-259	ACBD7	ACBD7	Acyl-CoA-binding domain-containing protein 7	Q8N6N7	-0.131107	0.91313	2.30246e-05	0.000744401	-0.00749173	0.994821	0.841294	0.92621										X
6334-9	GGT2	GGT2	Inactive gamma-glutamyltranspeptidase 2	P36268	0.323594	1.25144	2.30975e-05	0.000744401	-0.183108	0.880804	0.0156383	0.141809	FALSE
5087-5	IL22RA2	IL-22BP	Interleukin-22 receptor subunit alpha-2	Q969J5	-0.313199	0.804855	2.31605e-05	0.000744401	-0.173527	0.886672	0.00979799	0.122194	TRUE									X	X	X	X	X
3294-55	CFC1	CFC1	Cryptic protein	P0CG37	0.362181	1.28537	2.44901e-05	0.000779064	0.104406	1.07505	0.323874	0.595864	TRUE	0.00207564	0.0415087
4160-49	MMP2	MMP-2	72 kDa type IV collagenase	P08253	-0.353897	0.782468	2.45643e-05	0.000779064	-0.0687108	0.95349	0.380967	0.644682	TRUE		0.682496	0.663314							X	X	X	X
9229-9	CTRL	CTRL	Chymotrypsin-like protease CTRL-1	P40313	0.451564	1.36752	2.47299e-05	0.000779154	0.121837	1.08812	0.330416	0.602412
12869-68	DDX6	DDX6	Probable ATP-dependent RNA helicase DDX6	P26196	0.412121	1.33064	2.49057e-05	0.000779564	0.334382	1.26084	0.011086	0.127097	FALSE								X				X
3847-56	ETHE1	ETHE1	Persulfide dioxygenase ETHE1, mitochondrial	O95571	0.355788	1.27968	2.57259e-05	0.000800008	0.109963	1.0792	0.198801	0.461093	FALSE
12411-60	MAX	MAX	Protein max	P61244	0.442848	1.35928	2.83805e-05	0.00087493	0.158957	1.11648	0.228086	0.493363	FALSE	0.78484	0.679118	0.731688					X	X	X		X	X
8309-12	HYAL1	HYAL1	Hyaluronidase-1	Q12794	-0.349735	0.784728	2.88925e-05	0.00087493	-0.230343	0.852432	0.00504285	0.0969887	TRUE	0.300915							X	X	X		X	X
10015-119	KCNAB2	KCAB2	Voltage-gated potassium channel subunit beta-2	Q13303	0.415137	1.33342	2.89103e-05	0.00087493	0.13447	1.09769	0.227708	0.493192	FALSE									X	X		X
13676-46	INHBB	Inhibin bB chain	Inhibin beta B chain	P09529	-0.274484	0.826746	2.90074e-05	0.00087493	-0.374904	0.771157	1.27258e-08	8.70629e-06	TRUE									X	X		X	X
12572-236	EFS	EFS	Embryonal Fyn-associated substrate	O43281	-0.185058	0.879614	2.90486e-05	0.00087493	-0.18122	0.881957	0.00309574	0.0772161										X
11458-30	PCBP1	PCBP1	Poly(rC)-binding protein 1	Q15365	0.424716	1.34231	2.94791e-05	0.000882347	0.298813	1.23013	0.0214256	0.158446	FALSE
10041-3	HNF4A	HNF4A	Hepatocyte nuclear factor 4-alpha	P41235	-0.444398	0.734891	3.08515e-05	0.000917688	-0.136011	0.910032	0.18016	0.435294	FALSE
8255-34	MRVI1	MRVI1	Protein MRVI1	Q9Y6F6	0.44873	1.36484	3.30897e-05	0.000974467	0.415902	1.33413	0.00376285	0.0846023	FALSE									X	X		X	X
12783-29	HNRNPM	HNRPM	Heterogeneous nuclear ribonucleoprotein M	P52272	0.403925	1.3231	3.31673e-05	0.000974467	0.0458746	1.03231	0.681459	0.841544	FALSE												X
7147-35	WFDC8	WFDC8	WAP four-disulfide core domain protein 8	Q8IUA0	0.488433	1.40292	3.34944e-05	0.000978077	0.204274	1.15211	0.127856	0.361503	TRUE
10370-21	STAT1	STAT1	Signal transducer and activator of transcription 1-alpha/beta	P42224	0.463027	1.37843	3.409e-05	0.000989436	0.181002	1.13367	0.10634	0.330181	FALSE										X		X
7154-92	LEG1	CF058	Protein LEG1 homolog	Q6P5S2	-0.344784	0.787426	3.4881e-05	0.00100629	-0.0207827	0.985698	0.762191	0.888172	TRUE
12466-7	HNRNPA1	ROA1	Heterogeneous nuclear ribonucleoprotein A1	P09651	0.47685	1.3917	3.54789e-05	0.00101315	0.290719	1.22325	0.0412633	0.210447	FALSE
3616-3	GNS	GNS	N-acetylglucosamine-6-sulfatase	P15586	-0.263932	0.832815	3.55417e-05	0.00101315	-0.137442	0.90913	0.0469828	0.222333	FALSE											X	X	X
5351-52	HNRNPA2B1	hnRNP A2/B1	Heterogeneous nuclear ribonucleoproteins A2/B1	P22626	0.470519	1.38561	3.7112e-05	0.00105165	0.259439	1.19701	0.0671982	0.2641	TRUE
5004-69	MAPK11	MK11	Mitogen-activated protein kinase 11	Q15759	-0.205356	0.867324	3.92074e-05	0.00110449	-0.0846095	0.94304	0.0785159	0.286336	FALSE
8535-102	DMKN	Dermokine	Dermokine	Q6E0U4	-0.274655	0.826648	3.98808e-05	0.00111588	-0.233908	0.850328	0.00043945	0.0267003	TRUE										X
2666-53	DCN	Bone proteoglycan II	Decorin	P07585	0.478351	1.39315	4.00776e-05	0.00111588	0.16201	1.11884	0.0350284	0.193485	TRUE	0.136424	0.316125	0.160643					X				X	X
9853-3	IFIT2	IFIT2	Interferon-induced protein with tetratricopeptide repeats 2	P09913	0.220648	1.16526	4.06666e-05	0.00111883	-0.0388444	0.973434	0.435246	0.68366	FALSE
5717-2	CILP	CILP	Cartilage intermediate layer protein 1	O75339	0.471217	1.38628	4.07332e-05	0.00111883	0.37045	1.29276	0.00482765	0.0955355	TRUE
12432-23	CACYBP	CYBP	Calcyclin-binding protein	Q9HB71	0.455953	1.37169	4.08843e-05	0.00111883	0.301029	1.23202	0.0212193	0.158446	FALSE									X	X		X	X
9177-6	FAM3B	FAM3B	Protein FAM3B	P58499	-0.193944	0.874212	4.1547e-05	0.0011305	-0.205707	0.867113	7.00423e-06	0.00143506	TRUE	0.591688	0.602812		0.912054			X	X	X	X	X	X	X
3363-31	CSK	CSK	Tyrosine-protein kinase CSK	P41240	0.435487	1.35237	4.2701e-05	0.00115534	0.282369	1.21619	0.0302186	0.179996	FALSE								X		X		X	X
2652-15	PLAUR	suPAR	Urokinase plasminogen activator surface receptor	Q03405	-0.356107	0.78127	4.35347e-05	0.00116482	-0.0838215	0.943555	0.303395	0.575884	TRUE	0.382205	0.480186	0.548532					X	X	X	X	X	X
12681-63	USP21	UBP21	Ubiquitin carboxyl-terminal hydrolase 21	Q9UK80	0.39829	1.31795	4.3538e-05	0.00116482	-0.156589	0.897144	0.0670563	0.264089	FALSE
8759-29	A4GALT	a1,4-Galactosyltransferase	Lactosylceramide 4-alpha-galactosyltransferase	Q9NPC4	-0.367683	0.775026	4.38712e-05	0.00116722	-0.121727	0.919087	0.12919	0.363507	FALSE								X	X	X		X	X
3003-29	NCR3	NKp30	Natural cytotoxicity triggering receptor 3	O14931	0.297238	1.22879	4.66726e-05	0.00123489	-0.0751641	0.949234	0.254961	0.526069	FALSE					X		X	X	X	X	X	X	X
5687-5	PRKCSH	GLU2B	Glucosidase 2 subunit beta	P14314	-0.267118	0.830978	4.86179e-05	0.00127929	-0.197433	0.872101	0.0482979	0.225932	FALSE									X	X		X	X
13740-51	FRZB	sFRP-3	Secreted frizzled-related protein 3	Q92765	0.273834	1.20902	5.03584e-05	0.00131785	-0.0348773	0.976115	0.547814	0.761828	TRUE	0.723002	0.795883		0.835921			X	X	X	X		X	X
6895-1	TFRC	TR	Transferrin receptor protein 1	P02786	-0.264324	0.832589	5.0928e-05	0.00132551	-0.199108	0.871089	0.00416185	0.0885827	TRUE	0.329208	0.223317	0.404949
10463-23	ALPI	Alkaline phosphatase, intestine	Intestinal-type alkaline phosphatase	P09923	-0.27935	0.823962	5.12241e-05	0.00132601	-0.185478	0.879358	0.00676767	0.106871	FALSE
13388-57	PCSK1	NEC1	Neuroendocrine convertase 1	P29120	-0.35337	0.782754	5.35257e-05	0.00137814	-0.0475939	0.967549	0.55124	0.76367	FALSE							X	X	X	X		X	X
7981-230	B3GALT6	B3GT6	Beta-1,3-galactosyltransferase 6	Q96L58	-0.340313	0.78987	5.60369e-05	0.00143119	-0.0801117	0.945984	0.284581	0.558319	FALSE								X	X	X		X
8297-8	DNAJC10	DJC10	DnaJ homolog subfamily C member 10	Q8IXB1	-0.535895	0.68973	5.61836e-05	0.00143119	-0.176582	0.884797	0.105475	0.328626	FALSE								X	X	X		X	X
10855-55	PLXNB2	PLXB2	Plexin-B2	O15031	-0.325546	0.797996	5.8357e-05	0.00146596	-0.145878	0.903829	0.0233665	0.163603	FALSE
14615-46	KRTAP2-4	KRA24	Keratin-associated protein 2-4	Q9BYR9	0.293587	1.22568	5.84534e-05	0.00146596	-0.0351221	0.975949	0.68571	0.843065
8382-47	MAPKAPK5	MAPK5	MAP kinase-activated protein kinase 5	Q8IW41	0.30493	1.23536	5.8467e-05	0.00146596	-0.124603	0.917256	0.017224	0.148623	FALSE
5353-89	IL1RN	IL-1Ra	Interleukin-1 receptor antagonist protein	P18510	-0.161229	0.894263	5.98571e-05	0.001493	0.00413119	1.00287	0.908826	0.959645	TRUE	0.639036	0.580483	0.862231				X	X	X	X	X	X	X
2937-10	APOE	Apo E3	Apolipoprotein E (isoform E3)	P02649	-0.370373	0.773582	6.10609e-05	0.00151513	0.0272277	1.01905	0.736343	0.873723	TRUE						X	X	X			X
2750-3	APOA1	Apo A-I	Apolipoprotein A-I	P02647	0.183157	1.13537	6.57343e-05	0.00161661	-0.1285	0.914782	0.00387129	0.0866338	TRUE								X		X		X
2731-29	POR	NADPH-P450 Oxidoreductase	NADPH--cytochrome P450 reductase	P16435	-0.207375	0.866112	6.59222e-05	0.00161661	-0.0855977	0.942394	0.0599638	0.248199	FALSE									X	X		X
9808-41	TNRC6B	TNR6B	Trinucleotide repeat-containing gene 6B protein	Q9UPQ9	0.23684	1.17841	6.6163e-05	0.00161661	0.0429149	1.03019	0.400839	0.658558	FALSE
9750-7	S100A4	S100A4	Protein S100-A4	P26447	0.254788	1.19316	6.69285e-05	0.00162337	0.14471	1.10551	0.0674921	0.264284	TRUE
9755-19	DBNL	DBNL	Drebrin-like protein	Q9UJU6	0.560497	1.47478	6.7118e-05	0.00162337	0.20161	1.14998	0.0923331	0.306221	FALSE
8259-25	B3GNT1	B3GN1	Beta-1,4-glucuronyltransferase 1	O43505	0.195279	1.14495	7.12657e-05	0.00171503	-0.0725958	0.950926	0.0969086	0.315282	FALSE	-0.0806447
8953-47	HDGF	HDGF	Hepatoma-derived growth factor	P51858	0.408004	1.32685	7.68194e-05	0.00183944	0.279077	1.21342	0.0372033	0.199739	TRUE	0.546017	0.607112		0.907011				X	X	X		X	X
11817-1	RPS6KB1	KS6B1	Ribosomal protein S6 kinase beta-1	P23443	0.327362	1.25472	8.05699e-05	0.00191965	0.231229	1.17383	0.0249751	0.166814	FALSE				0.937733
3284-75	BGN	BGN	Biglycan	P21810	-0.391434	0.762371	8.14306e-05	0.00193055	-0.104688	0.930006	0.18229	0.438247	TRUE	0.478273	0.189822		0.446812						X
7127-3	APOA2	Apo A-II	Apolipoprotein A-II	P02652	-0.294166	0.815544	8.18559e-05	0.00193107	-0.202728	0.868906	0.00565154	0.100033	TRUE													X
9506-10	APOL1	Apo L1	Apolipoprotein L1	O14791	-0.171893	0.887677	8.4184e-05	0.00197087	-0.0410099	0.971974	0.388161	0.648421	TRUE								X
9764-79	HNRNPF	HNRPF	Heterogeneous nuclear ribonucleoprotein F	P52597	0.4196	1.33756	8.43661e-05	0.00197087	0.230596	1.17332	0.0876731	0.299554	FALSE
11175-45	LPCAT2	PCAT2	Lysophosphatidylcholine acyltransferase 2	Q7L5N7	0.302654	1.23341	8.52894e-05	0.00198277	0.0583789	1.0413	0.549156	0.762655	FALSE	0.0514516
8360-169	NCR1	NKp46	Natural cytotoxicity triggering receptor 1	O76036	-0.235652	0.849301	8.90633e-05	0.0020605	-0.112329	0.925093	0.0425551	0.212288	FALSE	0.363768	0.24082					X	X	X	X		X
3000-66	MBL2	MBL	Mannose-binding protein C	P11226	-0.0848097	0.942909	8.9788e-05	0.00206728	-0.0128668	0.991121	0.561944	0.769779	TRUE		0.917137	0.903283		X		X	X	X	X	X	X	X
14094-29	HBEGF	HB-EGF	Heparin-binding EGF-like growth factor	Q99075	0.280461	1.21458	9.15113e-05	0.00209688	0.389352	1.3098	1.96943e-05	0.00314387	TRUE	0.835359	0.840752	0.857991					X				X	X
3488-64	CAT	Catalase	Catalase	P04040	0.400619	1.32007	9.21381e-05	0.00210119	0.189662	1.1405	0.0952513	0.311309	FALSE					X		X	X	X	X		X	X
6521-35	NPTX2	NPTX2	Neuronal pentraxin-2	P47972	0.291361	1.22379	9.31031e-05	0.00211313	-0.126779	0.915874	0.0958892	0.312603	TRUE								X	X	X		X	X
9933-49	ATP1B4	AT1B4	Protein ATP1B4	Q9UN42	0.115037	1.083	9.41183e-05	0.0021261	0.0366928	1.02576	0.117261	0.345082	FALSE
12678-66	SNRPA	SNRPA	U1 small nuclear ribonucleoprotein A	P09012	0.440238	1.35683	9.53474e-05	0.00214375	0.196706	1.14608	0.147977	0.391741	FALSE
5715-4	ABHD14A	ABHEA	Alpha/beta hydrolase domain-containing protein 14A	Q9BUJ0	0.471554	1.3866	9.66928e-05	0.00216384	0.345605	1.27068	0.0100473	0.123154	FALSE
10056-5	FOXM1	FOXM1	Forkhead box protein M1	Q08050	0.394859	1.31481	9.9205e-05	0.00220872	0.281997	1.21588	0.0296518	0.178393	FALSE
12740-55	FEV	FEV	Protein FEV	Q99581	0.443596	1.35999	0.000100107	0.00220872	0.191354	1.14183	0.169408	0.420593	FALSE
3204-2	LTA4H	LKHA4	Leukotriene A-4 hydrolase	P09960	-0.317499	0.80246	0.000100534	0.00220872	-0.167821	0.890186	0.0857017	0.296263	FALSE	0.459885	0.270187	0.0790052					X		X		X
13450-49	USP8	UBP8	Ubiquitin carboxyl-terminal hydrolase 8	P40818	0.415527	1.33379	0.000100543	0.00220872	0.201983	1.15028	0.103043	0.324228	FALSE	0.735371	0.455516							X	X		X	X
10364-6	SMAD2	SMAD2	Mothers against decapentaplegic homolog 2	Q15796	0.370545	1.29284	0.00010162	0.00222217	0.212132	1.1584	0.0704422	0.270744	FALSE												X
11563-51	SYTL4	SYTL4	Synaptotagmin-like protein 4	Q96C24	0.263833	1.20066	0.000106562	0.00230884	-0.100041	0.933007	0.189399	0.449082	FALSE
7891-45	UGT1A6	UGT 1A6	UDP-glucuronosyltransferase 1-6	P19224	-0.279216	0.824039	0.000106719	0.00230884	-0.0510153	0.965257	0.51883	0.743497	FALSE							X	X	X	X		X	X
12016-60	CBL	CBL	E3 ubiquitin-protein ligase CBL	P22681	0.467851	1.38305	0.000107029	0.00230884	0.455193	1.37097	0.00152972	0.0538663	FALSE		0.559182						X	X	X		X	X
10724-45	CLPB	CLPB	Caseinolytic peptidase B protein homolog	Q9H078	0.353663	1.2778	0.000107731	0.00231356	0.172209	1.12678	0.0593591	0.247623	FALSE
11275-94	LRP1B	LRP1B	Low-density lipoprotein receptor-related protein 1B	Q9NZR2	0.420019	1.33795	0.000109949	0.00234331	0.20814	1.1552	0.077102	0.283596	FALSE
7190-50	EPHA4	EPHA4	Ephrin type-A receptor 4	P54764	-0.202741	0.868898	0.000110336	0.00234331	-0.130414	0.913569	0.0219564	0.1605	FALSE
13666-222	CA10	Carbonic Anhydrase X	Carbonic anhydrase-related protein 10	Q9NS85	-0.285469	0.820475	0.000110584	0.00234331	-0.0938749	0.937003	0.143014	0.384339								X	X	X	X		X	X
9886-28	XRCC4	XRCC4	DNA repair protein XRCC4	Q13426	0.469214	1.38436	0.000112344	0.00236693	-0.00136652	0.999053	0.991032	0.995831	FALSE	0.418749								X	X		X	X
11333-82	ARHGAP25	RHG25	Rho GTPase-activating protein 25	P42331	0.463514	1.3789	0.000112687	0.00236693	0.257812	1.19566	0.057136	0.24348		0.526229							X	X	X		X	X
14685-17	AKT2	PKB beta	RAC-beta serine/threonine-protein kinase	P31751	0.277664	1.21223	0.000113414	0.0023718	-0.164176	0.892438	0.0625369	0.253804	FALSE
3074-6	LBP	LBP	Lipopolysaccharide-binding protein	P18428	-0.510647	0.701907	0.000115415	0.00240315	0.246448	1.18628	0.0297633	0.178393	TRUE	0.473459							X	X	X	X	X	X
13959-7	LAP3	LAP	Cytosol aminopeptidase	P28838	0.304958	1.23538	0.00011986	0.00248386	0.218843	1.1638	0.0118612	0.13027	FALSE	0.458617									X		X	X
12387-7	PDLIM4	PDLI4	PDZ and LIM domain protein 4	P50479	-0.252335	0.839537	0.00012082	0.00248386	-0.144585	0.904639	0.0188357	0.151486	FALSE								X	X	X		X	X
5722-78	PRCP	Prolylcarboxypeptidase	Lysosomal Pro-X carboxypeptidase	P42785	-0.183151	0.880777	0.000120847	0.00248386	-0.0612685	0.958421	0.135256	0.373649	FALSE	0.682206	0.477546					X	X	X	X		X	X
11683-19	GGA3	GGA3	ADP-ribosylation factor-binding protein GGA3	Q9NZ52	0.417008	1.33516	0.000122097	0.00249882	0.312935	1.24223	0.0131725	0.133501	FALSE												X
6462-12	TIMP4	TIMP-4	Metalloproteinase inhibitor 4	Q99727	0.177966	1.13129	0.000126115	0.00257006	0.131782	1.09565	0.000272434	0.019768	TRUE	0.757956	0.84171	0.837243				X	X	X	X		X	X
10948-14	PLD3	PLD3	Phospholipase D3	Q8IV08	0.262733	1.19975	0.00013142	0.00266683	0.121126	1.08758	0.0642298	0.258078	FALSE								X	X	X		X	X
6480-1	CANT1	CANT1	Soluble calcium-activated nucleotidase 1	Q8WVQ1	-0.15307	0.899334	0.000135029	0.00272849	-0.0799844	0.946068	0.0974477	0.316159	TRUE	-0.0589734	0.0412505
6256-9	LY6G6C	LY66C	Lymphocyte antigen 6 complex locus protein G6c	O95867	0.415779	1.33402	0.000135831	0.00273318	0.308277	1.23823	0.0174108	0.149003	FALSE
12688-115	RPS6KA6	KS6A6	Ribosomal protein S6 kinase alpha-6	Q9UK32	0.31457	1.24364	0.000137264	0.00275044	0.140986	1.10266	0.123108	0.355683	FALSE
10576-7	PLXDC2	PXDC2	Plexin domain-containing protein 2	Q6UX71	-0.227133	0.854331	0.000143428	0.00286198	-0.0534141	0.963653	0.434227	0.683152	FALSE
5245-40	PRKAA2 PRKAB2 PRKAG1	AMPK a2b2g1	AMP Kinase (alpha2beta2gamma1)	P54646 O43741 P54619	0.250975	1.19001	0.000145431	0.00288992	0.238632	1.17987	0.0119394	0.13027
3196-6	HAPLN1	HPLN1	Hyaluronan and proteoglycan link protein 1	P10915	-0.194155	0.874085	0.000146228	0.00289305	-0.0828925	0.944163	0.098372	0.316815	TRUE								X	X	X		X	X
3221-54	SFRP1	SARP-2	Secreted frizzled-related protein 1	Q8N474	0.462788	1.3782	0.000146797	0.00289305	0.18343	1.13558	0.0949687	0.311123	TRUE	0.432867	0.479279					X	X	X	X		X	X
3381-24	LYN	LYNB	Tyrosine-protein kinase Lyn, isoform B	P07948	0.379482	1.30088	0.000150124	0.00294592	0.20954	1.15632	0.0937739	0.309286	FALSE	0.617964	0.108786										X
2743-5	SHH	Sonic Hedgehog	Sonic hedgehog protein	Q15465	-0.283214	0.821758	0.00015071	0.00294592	-0.162333	0.893579	0.0715616	0.273646	TRUE										X		X
9191-8	TFF2	Trefoil factor 2	Trefoil factor 2	Q03403	-0.319004	0.801623	0.000152686	0.00297242	-0.0943532	0.936692	0.27326	0.54595	TRUE	0.670005	0.719598		0.941888					X	X	X	X	X
6384-19	WFDC3	WFDC3	WAP four-disulfide core domain protein 3	Q8IUB2	0.392102	1.3123	0.000154056	0.00297841	0.172816	1.12726	0.115434	0.342723	TRUE
9409-11	TPSAB1	TRYB1	Tryptase beta-1	Q15661	-0.126002	0.916367	0.000154238	0.00297841	-0.155364	0.897906	4.696e-06	0.00112446	TRUE	0.632662	0.545549						X	X	X		X	X
8479-4	MMP10	MMP-10	Stromelysin-2	P09238	-0.311772	0.805651	0.000160291	0.00308201	-0.166747	0.890849	0.0126163	0.132392	TRUE	0.786628	0.807849	0.844027				X	X	X	X	X	X	X
10916-44	PLA2R1	PLA2R	Secretory phospholipase A2 receptor	Q13018	-0.270393	0.829094	0.0001613	0.00308201	-0.825502	0.564286	7.60583e-16	3.64243e-12	TRUE							X	X	X	X		X	X
12008-3	CD7	CD7	T-cell antigen CD7	P09564	-0.274335	0.826831	0.000161534	0.00308201	-0.089438	0.939889	0.0922388	0.306221	FALSE								X	X	X
9754-33	NQO2	Quinone reductase 2	Ribosyldihydronicotinamide dehydrogenase [quinone]	P16083	-0.288228	0.818907	0.000163277	0.00310291	-0.0106701	0.992631	0.895808	0.951435	FALSE		0.444969					X	X	X	X		X	X
14069-61	CA4	Carbonic Anhydrase IV	Carbonic anhydrase 4	P22748	-0.370119	0.773719	0.000164474	0.00310683	-0.168587	0.889713	0.0841283	0.294451	FALSE	-0.0590844	0.0543152	-0.0403812	0.611917
14100-63	C1QC	C1QC	Complement C1q subcomponent subunit C	P02747	-0.116851	0.922199	0.000164781	0.00310683	-0.015762	0.989134	0.709191	0.855461	TRUE							X		X	X		X	X
11487-4	SPOCK1	Testican-1	Testican-1	Q08629	0.322095	1.25014	0.000166492	0.00311687	-0.0608116	0.958725	0.546813	0.761395	TRUE				0.479029
7163-26	LACRT	lacritin	Extracellular glycoprotein lacritin	Q9GZZ8	-0.355764	0.781456	0.000166615	0.00311687	0.0165284	1.01152	0.827405	0.919223	TRUE										X
12499-108	SH3GL2	SH3G2	Endophilin-A1	Q99962	0.372934	1.29498	0.000174075	0.00324375	0.246741	1.18652	0.05576	0.240789	FALSE
5244-12	MAPK9	JNK2	Mitogen-activated protein kinase 9	P45984	-0.322989	0.799412	0.000175156	0.00325125	-0.0243845	0.98324	0.7671	0.891228	FALSE
4126-22	BPI	BPI	Bactericidal permeability-increasing protein	P17213	0.470837	1.38591	0.000177032	0.00327338	0.166503	1.12233	0.216087	0.479981	TRUE							X	X	X	X	X	X	X
6280-11	PCDH8	PCDH8	Protocadherin-8	O95206	0.390578	1.31092	0.000178974	0.00329656	0.304479	1.23497	0.00926268	0.122061	FALSE
13973-62	TTL	TTL	Tubulin--tyrosine ligase	Q8NG68	0.173622	1.12789	0.000190742	0.00349906	0.00760034	1.00528	0.867336	0.940171										X	X
13042-7	KCNA10	KCA10	Potassium voltage-gated channel subfamily A member 10	Q16322	-0.32905	0.796061	0.000191949	0.00349906	-0.102954	0.931125	0.35856	0.626695	FALSE
4961-17	ANXA2	annexin II	Annexin A2	P07355	0.484615	1.39921	0.00019216	0.00349906	0.0230213	1.01609	0.855039	0.933671	TRUE					X			X	X	X	X	X
4137-57	IL25	IL-17E	Interleukin-25	Q9H293	-0.282273	0.822294	0.000194075	0.00352056	-0.137831	0.908885	0.0547395	0.239186	TRUE
8314-71	GNS	GNS	N-acetylglucosamine-6-sulfatase	P15586	0.355828	1.27972	0.000199127	0.00359856	0.170041	1.12509	0.110439	0.336875	FALSE
10902-53	ASPRV1	APRV1	Retroviral-like aspartic protease 1	Q53RT3	-0.394974	0.760503	0.000201828	0.00362423	-0.231282	0.851878	0.030553	0.180417	FALSE										X
3216-2	PIGR	PIGR	Polymeric immunoglobulin receptor	P01833	-0.169359	0.889238	0.000202061	0.00362423	-0.0205066	0.985886	0.635787	0.816077	TRUE	0.503143	-0.0402693	0.139781		X	X	X	X	X	X	X	X	X
10612-18	PLOD3	PLOD3	Procollagen-lysine,2-oxoglutarate 5-dioxygenase 3	O60568	-0.246228	0.843098	0.000205233	0.00366739	-0.270133	0.829243	7.49146e-06	0.00143506	TRUE								X		X		X	X
5078-82	EPHB6	EphB6	Ephrin type-B receptor 6	O15197	-0.156641	0.897111	0.000212219	0.00377813	-0.1726	0.887242	9.09318e-05	0.00946679	TRUE	0.468323	0.621703				X	X	X	X	X		X	X
6512-68	KREMEN1	KREM1	Kremen protein 1	Q96MU8	-0.369715	0.773935	0.000217891	0.00386473	-0.184773	0.879787	0.0673898	0.2641	FALSE							X
14054-17	IL15RA	IL-15 Ra	Interleukin-15 receptor subunit alpha	Q13261	-0.231988	0.851461	0.000225917	0.00399231	-0.129786	0.913967	0.0421194	0.211214	TRUE	0.343847	0.321438	0.429407	0.721956			X	X	X	X		X	X
9264-11	CTSO	CATO	Cathepsin O	P43234	-0.352207	0.783385	0.000227606	0.00400737	-0.229808	0.852749	0.0151406	0.140481	FALSE	0.357065	0.353803							X	X		X	X
9751-72	YBX1	NSEP1	Nuclease-sensitive element-binding protein 1	P67809	0.372038	1.29418	0.000229567	0.0040271	0.200931	1.14944	0.0886276	0.30093	TRUE
8960-3	ERAP2	LRAP	Endoplasmic reticulum aminopeptidase 2	Q6P179	-0.146958	0.903153	0.000231185	0.00404067	-0.0907114	0.93906	0.0185988	0.151313	FALSE							X	X	X	X		X	X
8364-74	UST	UST	Uronyl 2-sulfotransferase	Q9Y2C2	-0.266679	0.831231	0.000243506	0.00422886	-0.0968271	0.935087	0.0730901	0.276703	FALSE								X	X	X		X	X
4917-62	ITGAV ITGB5	Integrin aVb5	Integrin alpha-V: beta-5 complex	P06756 P18084	-0.17677	0.884681	0.000243718	0.00422886	0.0989151	1.07097	0.0554698	0.240606	FALSE	0.441269
6919-3	HBZ	HBAZ	Hemoglobin subunit zeta	P02008	0.24585	1.18579	0.000245414	0.00424292	-0.154467	0.898464	0.0438454	0.216024								X	X	X	X		X	X
9304-27	FSTL1	FSTL1	Follistatin-related protein 1	Q12841	-0.249811	0.841007	0.000249497	0.0042924	-0.206303	0.866756	0.0156644	0.141809	TRUE
11263-57	CASQ1	CASQ1	Calsequestrin-1	P31415	-0.346858	0.786295	0.000250069	0.0042924	-0.0236845	0.983717	0.801141	0.907013	FALSE
9182-3	LRP1	sLRP1	Low-density lipoprotein receptor-related protein 1, soluble	Q07954	-0.260384	0.834865	0.000258001	0.00441274	-0.119171	0.920716	0.0445891	0.216664	FALSE	0.0876875	-0.075602	0.225805										X
14047-78	BDNF	BDNF	Brain-derived neurotrophic factor	P23560	0.30578	1.23609	0.0002591	0.00441577	0.389393	1.30984	7.58434e-05	0.00813506	TRUE								X	X	X		X	X
9604-14	CDH11	Cadherin-11	Cadherin-11	P55287	-0.365711	0.776086	0.000269819	0.00458215	-0.264343	0.832578	0.000953976	0.0400753	FALSE
4149-8	PDGFB	PDGF-BB	Platelet-derived growth factor subunit B	P01127	0.295156	1.22702	0.000271705	0.00459787	0.43433	1.35128	3.97122e-05	0.00543377	TRUE	0.763233	0.570948
6373-54	SEMG2	SEMG2	Semenogelin-2	Q02383	-0.105564	0.929441	0.000280309	0.00472676	-0.131235	0.91305	3.86678e-06	0.000974633	TRUE			0.915105	0.961216					none	X		X	X
10088-37	APRT	APT	Adenine phosphoribosyltransferase	P07741	0.348252	1.27302	0.000283629	0.00476596	0.153202	1.11203	0.233794	0.500958	FALSE	0.593086									X		X	X
8098-37	TBXAS1	THAS	Thromboxane-A synthase	P24557	-0.259868	0.835164	0.000286715	0.00479669	-0.104962	0.92983	0.238647	0.506372	FALSE
5707-55	ELK3	ELK3	ETS domain-containing protein Elk-3	P41970	0.389482	1.30992	0.000287461	0.00479669	0.283159	1.21686	0.0248534	0.166466	FALSE
10447-18	PABPC3	PABP3	Polyadenylate-binding protein 3	Q9H361	0.38298	1.30403	0.000288968	0.0048051	0.300453	1.23153	0.00288214	0.0738105	FALSE
14705-1	FIGF	VEGF-D	Vascular endothelial growth factor D	O43915	-0.206273	0.866773	0.000294894	0.00488666	-0.0892847	0.939989	0.174028	0.426085	TRUE	0.162176	0.444175	0.431893						X	X
4450-26	HNRNPAB	hnRNP A/B	Heterogeneous nuclear ribonucleoprotein A/B	Q99729	0.397568	1.31729	0.000300337	0.00495971	0.179279	1.13232	0.204238	0.466427	FALSE
7932-23	SYT8	SYT8	Synaptotagmin-8	Q8NBV8	-0.15435	0.898537	0.000303788	0.00499945	-0.116294	0.922555	0.00442591	0.0913608	FALSE													X
3326-58	CADM1	Nectin-like protein 2	Cell adhesion molecule 1	Q9BY67	-0.42105	0.746881	0.000307019	0.00502632	-0.19074	0.876156	0.0383862	0.203579	FALSE									X	X		X	X
3453-87	LYN	LYN	Tyrosine-protein kinase Lyn	P07948	0.409646	1.32836	0.00030752	0.00502632	0.211132	1.1576	0.125441	0.359507	FALSE	0.685001	0.177794		0.892464					X			X
14156-33	YWHAB	14-3-3 protein beta/alpha	14-3-3 protein beta/alpha	P31946	0.349116	1.27378	0.000311258	0.00507011	0.219162	1.16406	0.0772734	0.28379	FALSE									X	X		X	X
12534-10	CALCOCO2	CACO2	Calcium-binding and coiled-coil domain-containing protein 2	Q13137	-0.39489	0.760547	0.000313308	0.00508621	-0.019438	0.986617	0.825509	0.918959	FALSE								X	X	X		X	X
9051-13	IL32	IL32	Interleukin-32	P24001	-0.182565	0.881135	0.000316601	0.0051223	-0.0656586	0.955509	0.114001	0.341006	TRUE	0.0142168	0.0117371
9503-1	NMS	NMS	Neuromedin-S	Q5H8A3	-0.377359	0.769846	0.000320631	0.00517005	-0.149484	0.901573	0.200079	0.462767	TRUE
11659-31	CLINT1	EPN4	Clathrin interactor 1	Q14677	0.36272	1.28585	0.000321788	0.00517129	0.398059	1.31773	0.0018945	0.0577882	FALSE										X		X	X
5586-66	MINPP1	MINP1	Multiple inositol polyphosphate phosphatase 1	Q9UNW1	-0.297781	0.813503	0.00032436	0.00517908	-0.180739	0.882251	0.0418815	0.211214	FALSE								X	X	X		X	X
10885-36	C6orf89	CF089	Bombesin receptor-activated protein C6orf89	Q6UWU4	-0.322369	0.799756	0.000324436	0.00517908	-0.100036	0.933009	0.351356	0.619758	FALSE													X
3813-3	FYN	FYN	Tyrosine-protein kinase Fyn	P06241	0.372472	1.29457	0.000329858	0.00523689	0.338073	1.26407	0.00548137	0.0995371	FALSE												X	X
13594-158	GGA1	GGA1	ADP-ribosylation factor-binding protein GGA1	Q9UJY5	0.383733	1.30471	0.000330244	0.00523689	0.358367	1.28197	0.00328412	0.0782175	FALSE	0.0384576											X	X
9345-436	WFDC13	WFD13	WAP four-disulfide core domain protein 13	Q8IUB5	0.295884	1.22764	0.00033213	0.00524941	0.14127	1.10288	0.118409	0.346402	TRUE
5443-62	NPPA	ANP	Atrial natriuretic factor	P01160	0.374928	1.29678	0.000333311	0.00525074	0.161848	1.11872	0.0697112	0.269231	TRUE										X			X
9974-8	DLL3	DLL3	Delta-like protein 3	Q9NYJ7	0.307692	1.23773	0.000340104	0.0053402	0.215614	1.1612	0.032639	0.18586	FALSE
9910-9	MTAP	MTAP	S-methyl-5'-thioadenosine phosphorylase	Q13126	-0.305765	0.809013	0.000357821	0.00560001	-0.0824693	0.94444	0.382131	0.645867	FALSE												X
9369-174	LRRC4C	NGL1	Leucine-rich repeat-containing protein 4C	Q9HCJ2	-0.281705	0.822618	0.000366429	0.00571317	-0.110796	0.926077	0.145456	0.387703	FALSE								X	X			X	X
3378-49	KLK7	Kallikrein 7	Kallikrein-7	P49862	-0.279434	0.823914	0.000367437	0.00571317	-0.0150137	0.989647	0.852098	0.931666	TRUE					X		X	X	X	X	X	X	X
8222-49	CDHR3	CDHR3	Cadherin-related family member 3	Q6ZTQ4	-0.332611	0.794098	0.000369921	0.00572968	-0.142954	0.905663	0.0589004	0.247124	FALSE
5106-52	NOTCH2	NOTC2	Neurogenic locus notch homolog protein 2	Q04721	-0.235561	0.849354	0.000372142	0.00572968	-0.136335	0.909827	0.0362195	0.196474	FALSE								X
6054-6	NXPH3	NXPH3	Neurexophilin-3	O95157	-0.180329	0.882502	0.000372406	0.00572968	-0.122239	0.918761	0.0217488	0.159747	TRUE
14614-41	NCMAP	CA130	Noncompact myelin-associated protein	Q5T1S8	-0.327349	0.797	0.000373284	0.00572968	-0.240415	0.846502	0.0208497	0.157694	FALSE
10876-300	BRAT1	BRAT1	BRCA1-associated ATM activator 1	Q6PJG6	-0.239708	0.846917	0.000377392	0.00577421	-0.0615273	0.958249	0.290717	0.562165	FALSE
3888-8	ING1	ING1	Inhibitor of growth protein 1	Q9UK53	0.378811	1.30027	0.000380586	0.00580454	0.29184	1.2242	0.0245451	0.166277	FALSE	0.418404	0.387064						X
2763-66	FGF20	FGF-20	Fibroblast growth factor 20	Q9NP95	0.306785	1.23695	0.000383671	0.00582826	-0.0558356	0.962037	0.474752	0.712364	TRUE												X
2968-61	TNFSF15	TNFSF15	Tumor necrosis factor ligand superfamily member 15	O95150	-0.419527	0.74767	0.000385785	0.00582826	-0.177708	0.884107	0.0977494	0.316701	TRUE										X		X	X
2796-62	FGA FGB FGG	Fibrinogen	Fibrinogen	P02671 P02675 P02679	-0.383336	0.766663	0.000385792	0.00582826	0.268642	1.20467	0.0204123	0.156407	TRUE								X	X
13712-104	GZMA	granzyme A	Granzyme A	P12544	-0.245717	0.843396	0.000388196	0.00582858	-0.22112	0.857899	0.0173878	0.149003	TRUE
9187-2	HMGN1	HMGN1	Non-histone chromosomal protein HMG-14	P05114	0.208205	1.15525	0.000388247	0.00582858	0.0794648	1.05663	0.413267	0.668853	FALSE
4276-10	PEBP1	prostatic binding protein	Phosphatidylethanolamine-binding protein 1	P30086	0.345265	1.27038	0.000397691	0.0059517	0.285844	1.21912	0.0110454	0.127097	FALSE	0.77139	0.81632						X	X	X		X	X
8091-16	MASP1	MASP3	Mannan-binding lectin serine protease 1	P48740	-0.267603	0.830698	0.00040013	0.00596954	-0.172994	0.887	0.00956165	0.122165	TRUE
3331-8	RGMB	RGMB	RGM domain family member B	Q6NW40	-0.252255	0.839583	0.000409159	0.00608529	-0.205971	0.866955	0.00209348	0.0625588	FALSE	0.426421	0.685921					X		X	X		X	X
2846-24	RPS27A	Ubiquitin+1	Ubiquitin+1, truncated mutation for UbB	P62979	0.379571	1.30095	0.000412289	0.00611285	0.199544	1.14834	0.105472	0.328626	FALSE								X
7089-42	SYT11	SYT11	Synaptotagmin-11	Q9BT88	0.139686	1.10167	0.000432724	0.00639604	0.109662	1.07898	0.0294703	0.178393	FALSE								X	X	X
13686-2	IL5RA	IL-5 Ra	Interleukin-5 receptor subunit alpha	Q01344	-0.30735	0.808125	0.000440801	0.00649537	-0.112371	0.925066	0.158702	0.405529	FALSE	0.7453	0.791826		0.887782			X	X	X	X		X	X
14618-26	VOPP1	ECOP	Vesicular, overexpressed in cancer, prosurvival protein 1	Q96AW1	-0.247418	0.842403	0.000448022	0.00657609	-0.0819636	0.944771	0.0985722	0.316847	FALSE										X		X	X
11137-43	CSF2RB	IL3RB	Cytokine receptor common subunit beta	P32927	0.188955	1.13994	0.000449025	0.00657609	-0.0973274	0.934763	0.107266	0.331723	FALSE								X
5669-26	SIRPB2	SIRB2	Signal-regulatory protein beta-2	Q5JXA9	0.39659	1.31639	0.000454074	0.00662976	0.235432	1.17726	0.0790491	0.286589	FALSE
9297-12	B3GNT8	B3GN8	UDP-GlcNAc:betaGal beta-1,3-N-acetylglucosaminyltransferase 8	Q7Z7M8	-0.335207	0.79267	0.000455507	0.00663047	-0.181944	0.881514	0.030165	0.179901	FALSE							X	X	X	X		X	X
12882-7	PARP11	PAR11	Poly [ADP-ribose] polymerase 11	Q9NR21	-0.318487	0.80191	0.000461515	0.00669756	-0.0894283	0.939895	0.420518	0.67379	FALSE
13655-34	NCL	Nucleolin	Nucleolin	P19338	0.2929	1.2251	0.000464246	0.00671684	0.0644169	1.04566	0.532273	0.751434	FALSE
3220-40	RET	RET	Proto-oncogene tyrosine-protein kinase receptor Ret	P07949	-0.166065	0.89127	0.000466851	0.00673419	-0.0778799	0.947449	0.0559284	0.240984	FALSE	0.786072	0.843195			X	X	X	X	X	X	X	X	X
10419-1	SCARA5	SCAR5	Scavenger receptor class A member 5	Q6ZMJ2	-0.166055	0.891276	0.000469275	0.00674883	-0.0380086	0.973998	0.475712	0.712405	FALSE	0.342913	0.332743					X	X	X	X		X	X
7167-102	VAPA	VAPA	Vesicle-associated membrane protein-associated protein A	Q9P0L0	0.311567	1.24105	0.000473771	0.00679308	0.388947	1.30944	0.00457934	0.0936461	FALSE
3835-11	TLR2	TLR2	Toll-like receptor 2	O60603	-0.294178	0.815537	0.000476205	0.0068076	-0.0446098	0.969552	0.671623	0.834514	FALSE										X		X
2755-8	C3	C3adesArg	C3a anaphylatoxin des Arginine	P01024	-0.5138	0.700375	0.000482798	0.00688132	-0.00390978	0.997294	0.973597	0.98756	TRUE								X				X
12406-119	DIRAS3	ARHI	GTP-binding protein Di-Ras3	O95661	-0.148848	0.901971	0.000486674	0.00690537	-0.0204582	0.985919	0.589228	0.786955	FALSE
9068-17	JAKMIP3	JKIP3	Janus kinase and microtubule-interacting protein 3	Q5VZ66	-0.229359	0.853014	0.000487583	0.00690537	-0.0489778	0.966621	0.556497	0.767367	FALSE
6209-2	AOC1	ABP1	Amiloride-sensitive amine oxidase [copper-containing]	P19801	0.236612	1.17822	0.0004899	0.00690537	-0.0526583	0.964158	0.312628	0.583855	TRUE
6496-60	DLK1	DLK1	Protein delta homolog 1	P80370	-0.111715	0.925487	0.000490254	0.00690537	-0.124625	0.917243	4.84496e-05	0.0061326	FALSE	0.809415	0.890378	0.909515				X	X	X	X		X	X
7992-3	TMIE	TMIE	Transmembrane inner ear expressed protein	Q8NEW7	-0.29434	0.815445	0.000492635	0.00691181	-0.102283	0.931557	0.137524	0.376646	FALSE
5116-62	ROBO2	ROBO2	Roundabout homolog 2	Q9HCK4	-0.239494	0.847042	0.000493598	0.00691181	-0.0813212	0.945192	0.235727	0.503074	FALSE	0.473635	0.662973							X				X
10749-18	C1QTNF3	C1QT3	Complement C1q tumor necrosis factor-related protein 3	Q9BXJ4	-0.269968	0.829338	0.000495809	0.00692253	-0.0449946	0.969293	0.635369	0.815759	TRUE								X	none
8288-27	APOH	b2-Glycoprotein I	Beta-2-glycoprotein 1	P02749	-0.335194	0.792677	0.000498399	0.00693847	0.0622691	1.04411	0.465101	0.70464	TRUE	0.174926							X	X	X		X	X
4546-27	ADGRE2	EMR2	Adhesion G protein-coupled receptor E2	Q9UHX3	0.223197	1.16732	0.000515489	0.00712721	-0.0839488	0.943472	0.156679	0.402972	FALSE	0.406928	0.34707			X			X	X	X	X	X	X
4979-34	DPT	DERM	Dermatopontin	Q07507	-0.18733	0.87823	0.000515569	0.00712721	-0.118005	0.921461	0.0105458	0.124701	TRUE	0.607663				X		X	X	X	X	X	X	X
9402-18	DCBLD1	DCBD1	Discoidin, CUB and LCCL domain-containing protein 1	Q8N8Z6	0.290989	1.22348	0.000516893	0.00712721	0.0529856	1.03741	0.50499	0.733824	FALSE
8235-48	CHGB	SCG1	Secretogranin-1	P05060	0.296798	1.22842	0.00051791	0.00712721	0.0379001	1.02662	0.498285	0.728636	TRUE	0.453624									X		X
2890-59	CCL28	CCL28	C-C motif chemokine 28	Q9NRJ3	0.228178	1.17135	0.000527347	0.00722646	0.0988886	1.07095	0.195604	0.45695	TRUE	0.693609	0.573585	0.433005					X		X		X	X
3839-60	AIP	AIP	AH receptor-interacting protein	O00170	0.365928	1.28871	0.00052814	0.00722646	0.255637	1.19386	0.0572343	0.24348	FALSE													X
6247-9	SIRPB1	SIRB1	Signal-regulatory protein beta-1	O00241	-0.197179	0.872255	0.000535423	0.00730525	-0.0933655	0.937334	0.0528867	0.234948	FALSE	0.336859	0.36562					X	X	X	X		X	X
5202-4	PPID	PPID	Peptidyl-prolyl cis-trans isomerase D	Q08752	0.344239	1.26948	0.000537537	0.00731325	0.169998	1.12506	0.228703	0.494474	FALSE					X			X	X	X	X	X	X
7915-31	APLP2	APLP2	Amyloid-like protein 2	Q06481	-0.280795	0.823137	0.000541947	0.00735236	-0.074469	0.949692	0.296382	0.568204	FALSE
14109-15	CCL15	MIP-5	C-C motif chemokine 15	Q16663	-0.230998	0.852045	0.000544424	0.0073651	-0.158528	0.895939	0.0058016	0.101	TRUE							X
11211-7	TBCE	TBCE	Tubulin-specific chaperone E	Q15813	0.284952	1.21837	0.00054828	0.00739637	0.191433	1.1419	0.0652304	0.259789	FALSE								X	X	X		X	X
8957-72	ERLEC1	XTP3B	Endoplasmic reticulum lectin 1	Q96DZ1	0.256824	1.19485	0.000555453	0.00747209	0.0769589	1.05479	0.336151	0.607555	FALSE							X	X		X		X	X
7923-41	SEMA4C	SEM4C	Semaphorin-4C	Q9C0C4	-0.27479	0.826571	0.000557612	0.00748012	-0.161434	0.894136	0.0181377	0.151313	FALSE	0.138789	-0.0104976						X		X
3046-31	RETN	resistin	Resistin	Q9HD89	-0.165416	0.891672	0.000567638	0.00758466	-0.0658062	0.955411	0.164176	0.413508	TRUE	0.572566	0.601643	0.786014				X	X	X	X	X	X	X
6558-5	COLEC10	COL10	Collectin-10	Q9Y6Z7	0.24002	1.18101	0.000568731	0.00758466	-0.139816	0.907635	0.0354298	0.194373	TRUE									X	X		X
12564-9	NIP7	NIP7	60S ribosome subunit biogenesis protein NIP7 homolog	Q9Y221	-0.0791894	0.946589	0.000570156	0.00758466	-0.0426071	0.970899	0.0560437	0.240984	FALSE
13125-45	VTN	Vitronectin	Vitronectin	P04004	-0.174703	0.88595	0.000572484	0.00758968	0.0127003	1.00884	0.7845	0.899792	TRUE							X	X	X	X	X	X
6372-7	YBX2	YBOX2	Y-box-binding protein 2	Q9Y2T7	0.339502	1.26532	0.000573703	0.00758968	0.195262	1.14493	0.0848381	0.29534	FALSE
11606-22	DNAJB6	DNJB6	DnaJ homolog subfamily B member 6	O75190	0.367514	1.29013	0.000575457	0.00759191	0.227537	1.17083	0.0180388	0.151313	FALSE									X	X
14148-2	ISG15	UCRP	Ubiquitin-like protein ISG15	P05161	-0.357613	0.780455	0.00057765	0.0075999	-0.203111	0.868675	0.0583264	0.246319	TRUE
13400-13	ROR1	ROR1	Tyrosine-protein kinase transmembrane receptor ROR1	Q01973	-0.214407	0.861901	0.000585379	0.00768049	-0.102004	0.931738	0.0717252	0.273688	FALSE
6035-2	ST6GAL1	SIAT1	Beta-galactoside alpha-2,6-sialyltransferase 1	P15907	0.392945	1.31307	0.000591714	0.0077424	0.247311	1.18699	0.0375036	0.200228	TRUE	0.112681	0.0803846	0.045944
6629-3	DEFB1	HBD-1	Beta-defensin 1	P60022	-0.152631	0.899609	0.000595558	0.00777146	-0.251212	0.84019	3.78882e-06	0.000974633	TRUE							X	X	X	X		X	X
5066-134	CD300C	CLM6	CMRF35-like molecule 6	Q08708	-0.262934	0.833392	0.000598551	0.00778929	-0.135865	0.910124	0.0146511	0.139242	FALSE	0.649511	0.460345		0.552315			X	X	X	X	X	X	X
13093-6	SECTM1	SECTM1	Secreted and transmembrane protein 1	Q8WVN6	-0.231738	0.851608	0.000602146	0.00781484	-0.308727	0.807354	0.000298184	0.0206957	TRUE							X	X	X	X	X	X	X
13943-38	DPY30	DPY30	Protein dpy-30 homolog	Q9C005	-0.356425	0.781098	0.000607719	0.00785746	-0.0489419	0.966645	0.518915	0.743497	FALSE	0.643525							X	X	X		X	X
2859-69	HDAC8	HDAC8	Histone deacetylase 8	Q9BY41	0.399893	1.31941	0.000608711	0.00785746	-0.0581784	0.960476	0.553838	0.765451	FALSE
5000-52	LGALS3BP	LG3BP	Galectin-3-binding protein	Q08380	-0.187238	0.878285	0.000616593	0.00792705	-0.0191133	0.986839	0.723467	0.86509	TRUE								X	X	X	X	X	X
5111-15	NRXN3	NRX3B	Neurexin-3-beta	Q9HDB5	-0.140979	0.906903	0.000617413	0.00792705	-0.157774	0.896407	0.000440874	0.0267003	FALSE								X	X
3848-14	GAPDH	GAPDH, liver	Glyceraldehyde-3-phosphate dehydrogenase	P04406	0.308228	1.23819	0.000628332	0.00803878	0.146545	1.10692	0.165481	0.414917	FALSE								X		X
3283-21	TGFBI	BGH3	Transforming growth factor-beta-induced protein ig-h3	Q15582	-0.263131	0.833277	0.000629472	0.00803878	-0.20168	0.869537	0.00354008	0.0807307	TRUE	0.154081	0.332289	0.439399		X		X	X	X	X	X	X	X
7014-27	LRRC19	LRC19	Leucine-rich repeat-containing protein 19	Q9H756	0.265456	1.20202	0.000634987	0.00808763	0.132116	1.0959	0.255802	0.527124	FALSE
12848-9	ARHGEF2	ARHG2	Rho guanine nucleotide exchange factor 2	Q92974	-0.137209	0.909276	0.000637812	0.00810207	-0.0395072	0.972987	0.27812	0.552492	FALSE
2870-29	RAC1	RAC1	Ras-related C3 botulinum toxin substrate 1	P63000	0.312374	1.24175	0.000663165	0.00840184	0.199153	1.14802	0.107371	0.331723	FALSE												X	X
4500-50	CLEC11A	SCGF-alpha	Stem cell growth factor-alpha	Q9Y240	-0.139747	0.907678	0.000683233	0.00863326	0.00672551	1.00467	0.83719	0.925142	TRUE	0.711901	0.740857						X	X	X	X	X	X
8986-2	PHGDH	SERA	D-3-phosphoglycerate dehydrogenase	O43175	0.323355	1.25124	0.000690947	0.00870775	0.102129	1.07336	0.336107	0.607555
2687-2	MIA	MIA	Melanoma-derived growth regulatory protein	Q16674	-0.134868	0.910753	0.000697538	0.00876775	-0.0197724	0.986388	0.642831	0.818972	TRUE	0.630378	0.729393			X	X	X	X	X	X	X	X	X
7002-1	MXRA8	MXRA8	Matrix-remodeling-associated protein 8	Q9BRK3	0.298723	1.23005	0.00070105	0.00878881	-0.20828	0.865569	0.0415606	0.210506	FALSE
14254-27	PTPN4	PTN4	Tyrosine-protein phosphatase non-receptor type 4	P29074	-0.299068	0.812777	0.000711041	0.00889079	-0.0656171	0.955536	0.463202	0.7044	FALSE
9491-13	TRGC1	TRGC1	T-cell receptor gamma chain C region 1	P0CF51	0.339007	1.26489	0.000757863	0.00945158	0.190546	1.1412	0.113321	0.340552	FALSE
12684-5	SCIN	ADSV	Adseverin	Q9Y6U3	-0.287879	0.819106	0.000770175	0.00958018	-0.0341018	0.97664	0.667409	0.83235	FALSE									X	X		X	X
8310-6	ZG16B	U773	Zymogen granule protein 16 homolog B	Q96DA0	-0.244559	0.844073	0.000772808	0.00958803	-0.137795	0.908907	0.031923	0.183845	TRUE								X	X	X
12022-12	SMAD4	SMAD4	Mothers against decapentaplegic homolog 4	Q13485	0.163025	1.11963	0.00077926	0.00961917	0.0526548	1.03717	0.297558	0.569318	FALSE
10623-19	MUC1	MUC1	Mucin-1	P15941	0.248512	1.18798	0.000779336	0.00961917	0.110988	1.07997	0.112886	0.340552	TRUE
3079-62	RARRES2	TIG2	Retinoic acid receptor responder protein 2	Q99969	0.172276	1.12683	0.000792026	0.00975068	0.110793	1.07982	0.212546	0.476512	TRUE	0.403346	0.647283	0.549271		X	X		X	X	X	X	X	X
6388-21	CCDC126	CC126	Coiled-coil domain-containing protein 126	Q96EE4	0.236647	1.17825	0.000803088	0.0098615	-0.221478	0.857687	0.000579988	0.0283425	TRUE							X	X	X	X		X	X
5392-73	FAS	Fas, soluble	Tumor necrosis factor receptor superfamily member 6	P25445	-0.215542	0.861223	0.000812638	0.00995326	-0.340753	0.789629	4.16862e-08	2.49544e-05	TRUE	0.455097	0.396947	0.585357				X	X	X	X	X	X	X
6923-1	PLOD2	PLOD2	Procollagen-lysine,2-oxoglutarate 5-dioxygenase 2	O00469	-0.304824	0.809541	0.000818421	0.00999799	-0.212302	0.863159	0.0147387	0.139242	FALSE									X	X		X
4145-58	NTF3	Neurotrophin-3	Neurotrophin-3	P20783	-0.302827	0.810662	0.000820466	0.00999799	-0.0458717	0.968704	0.634278	0.815519	TRUE	0.348939	0.317538	0.606812					X		X		X
9023-9	CD34	CD34	Hematopoietic progenitor cell antigen CD34	P28906	0.197001	1.14631	0.000823858	0.0100138	0.00274686	1.00191	0.966375	0.98477	FALSE	-0.0466962
9603-9	IL22RA1	IL22RA1	Interleukin-22 receptor subunit alpha-1	Q8N6P7	-0.0965829	0.935246	0.000837566	0.0101525	-0.0573944	0.960998	0.0290009	0.17715	FALSE
12554-10	RAD51L3	RA51D	DNA repair protein RAD51 homolog 4	O75771	-0.22873	0.853386	0.000839503	0.0101525	-0.0418352	0.971418	0.528507	0.749797	FALSE
7765-15	ITM2A	ITM2A	Integral membrane protein 2A	O43736	0.357702	1.28138	0.000843464	0.0101747	0.0857804	1.06126	0.468621	0.707065	FALSE	-0.116656	-0.0393109
5121-3	SEMA6B	SEM6B	Semaphorin-6B	Q9H3T3	-0.398842	0.758467	0.000864661	0.0104042	-0.205737	0.867096	0.0277975	0.174843	FALSE								X	X	X		X	X
8973-23	FCRL4	FCRL4	Fc receptor-like protein 4	Q96PJ5	-0.216052	0.860918	0.000868645	0.0104259	-0.0148611	0.989752	0.765543	0.890464	FALSE							X	X	X	X		X	X
8379-35	IL9	IL-9	Interleukin-9	P15248	-0.364433	0.776774	0.000910057	0.0108957	0.0184888	1.0129	0.840668	0.925934	TRUE
4459-68	PCSK7	PCSK7	Proprotein convertase subtilisin/kexin type 7	Q16549	-0.314142	0.804329	0.00091912	0.0109695	-0.222515	0.85707	0.0182574	0.151313	FALSE					X		X	X	X	X	X	X	X
11654-77	NRSN1	NRSN1	Neurensin-1	Q8IZ57	0.205478	1.15307	0.000921997	0.0109695	0.079843	1.0569	0.25945	0.528733	FALSE
7886-26	SPTLC1	SPTC1	Serine palmitoyltransferase 1	O15269	-0.165265	0.891765	0.000923977	0.0109695	0.0768531	1.05471	0.203911	0.465901	FALSE
2987-37	HIST1H1C	Histone H1.2	Histone H1.2	P16403	0.436647	1.35346	0.000927228	0.0109695	0.117154	1.08459	0.394405	0.653146	FALSE
9263-57	SIAE	SIAE	Sialate O-acetylesterase	Q9HAT2	0.251013	1.19004	0.00092768	0.0109695	0.203003	1.15109	0.0239515	0.164748	TRUE	0.710174								X	X		X	X
13492-44	HSPA9	HSPA9B	Stress-70 protein, mitochondrial	P38646	-0.257762	0.836384	0.000934091	0.01097	-0.0512352	0.96511	0.512197	0.738384	FALSE
8225-86	EPHB2	EPHB2	Ephrin type-B receptor 2	P29323	-0.222917	0.856831	0.000935846	0.01097	-0.145503	0.904064	0.0126946	0.132524	FALSE							X	X	X	X		X	X
6472-40	PMEL	GP100	Melanocyte protein PMEL	P40967	-0.235412	0.849442	0.000936835	0.01097	-0.196012	0.87296	0.00319865	0.0781547	TRUE								X	X	X		X	X
13930-3	APOBEC3G	ABC3G	DNA dC->dU-editing enzyme APOBEC-3G	Q9HC16	0.256097	1.19424	0.000936884	0.01097	0.0475191	1.03349	0.61427	0.805073	FALSE								X	X	X		X	X
5630-48	CD300A	CM35H	CMRF35-like molecule 8	Q9UGN4	-0.409945	0.752652	0.000953737	0.0111401	-0.192126	0.875315	0.076024	0.281577	FALSE							X	X	X	X		X	X
10613-33	CASC4	CASC4	Protein CASC4	Q6P4E1	-0.253133	0.839072	0.000964906	0.0112159	-0.0479355	0.96732	0.454019	0.695988	FALSE	0.0815435									X		X	X
8766-29	LILRA5	LIRA5	Leukocyte immunoglobulin-like receptor subfamily A member 5	A6NI73	-0.371295	0.773088	0.000964908	0.0112159	-0.141682	0.906462	0.169109	0.420271	TRUE	0.499933	0.485338					X	X	X	X		X	X
4886-3	CCL7	MCP-3	C-C motif chemokine 7	P80098	-0.332637	0.794084	0.000972363	0.0112718	0.033181	1.02327	0.706928	0.854741	TRUE	0.263523	0.217037	0.323066		X		X	X	X	X	X	X	X
9017-58	LCT	LPH	Lactase-phlorizin hydrolase	P09848	-0.126673	0.915941	0.000974426	0.0112718	-0.104269	0.930276	0.0265916	0.172091	FALSE							X	X	X	X		X	X
13113-7	SPP1	Osteopontin	Osteopontin	P10451	-0.235093	0.84963	0.000981687	0.0113023	-0.160752	0.894559	0.00969262	0.122165	TRUE	0.386381	0.507498	0.667373					X	X	X		X	X
9221-6	ITPRIPL1	IPIL1	Inositol 1,4,5-trisphosphate receptor-interacting protein-like 1	Q6GPH6	0.393804	1.31385	0.000981861	0.0113023	0.211252	1.15769	0.135513	0.374046	FALSE
14341-8	FAM69C	FA69C	Protein FAM69C	Q0P6D2	0.233232	1.17547	0.000984142	0.0113023	-0.1612	0.894281	0.0952568	0.311309	FALSE
13083-18	VARS	SYVC	Valine--tRNA ligase	P26640	0.185648	1.13733	0.00098928	0.0113255	-0.111508	0.92562	0.116167	0.343835										X	X
2523-31	CCL5	RANTES	C-C motif chemokine 5	P13501	0.225209	1.16895	0.000990893	0.0113255	0.202872	1.15099	0.0124797	0.131786	TRUE					X
8885-6	CACNA2D3	CA2D3	Voltage-dependent calcium channel subunit alpha-2/delta-3	Q8IZS8	-0.330485	0.795269	0.000993979	0.0113337	-0.152224	0.899863	0.0673768	0.2641	FALSE							X	X	X	X		X	X
7251-64	C1QTNF3	C1QT3	Complement C1q tumor necrosis factor-related protein 3	Q9BXJ4	-0.23985	0.846833	0.00101603	0.0115487	-0.0894499	0.939881	0.403237	0.659763	TRUE								X	X	X		X
7195-12	EPHA7	EPHA7	Ephrin type-A receptor 7	Q15375	-0.360274	0.779017	0.00101775	0.0115487	-0.190238	0.876461	0.0305003	0.180328	FALSE
13552-7	SWAP70	SWP70	Switch-associated protein 70	Q9UH65	0.24017	1.18113	0.00102007	0.0115487	0.111683	1.08049	0.114116	0.341006	FALSE							X	X	X	X		X	X
11664-32	ARFGAP2	ARFG2	ADP-ribosylation factor GTPase-activating protein 2	Q8N6H7	0.287037	1.22013	0.00102396	0.0115655	0.224921	1.16871	0.0130978	0.133501	FALSE												X
14079-14	IL18R1	IL-18 Ra	Interleukin-18 receptor 1	Q13478	-0.344484	0.787589	0.00102921	0.0115973	-0.14777	0.902645	0.154908	0.401269	FALSE	0.5308	0.571304	0.741704				X	X	X	X		X	X
2524-56	HMGB1	HMG-1	High mobility group protein B1	P09429	0.408377	1.32719	0.00103795	0.0116684	0.10767	1.07749	0.449597	0.692501	TRUE
11395-5	PTK2B	FAK2	Protein-tyrosine kinase 2-beta	Q14289	0.350299	1.27483	0.00104266	0.0116939	0.191718	1.14212	0.129805	0.364382	FALSE
13039-1	PPP1R8	PP1R8	Nuclear inhibitor of protein phosphatase 1	Q12972	0.195024	1.14474	0.00104963	0.0117438	-0.0387159	0.973521	0.436801	0.6854	FALSE
12575-30	MTHFD1	C1TC	C-1-tetrahydrofolate synthase, cytoplasmic	P11586	0.238955	1.18014	0.00105202	0.0117438	0.182674	1.13499	0.0362432	0.196474	FALSE								X	X	X		X	X
12508-9	VPS24	CHMP3	Charged multivesicular body protein 3	Q9Y3E7	0.349403	1.27403	0.00105697	0.0117717	0.193315	1.14339	0.0792176	0.286589	FALSE								X	X	X		X	X
9470-15	METTL24	MET24	Methyltransferase-like protein 24	Q5JXM2	-0.338115	0.791074	0.00106857	0.0118733	-0.0515925	0.964871	0.396678	0.655744	TRUE								X	X	X		X	X
11348-132	P4HA2	P4HA2	Prolyl 4-hydroxylase subunit alpha-2	O15460	-0.277521	0.825007	0.00108042	0.0119771	-0.0259014	0.982207	0.752359	0.882814	FALSE
12747-89	RBM3	RBM3	RNA-binding protein 3	P98179	0.297556	1.22906	0.00109058	0.0120428	0.153434	1.11221	0.22104	0.486352	FALSE										X
8838-10	CASC4	CASC4	Protein CASC4	Q6P4E1	-0.229102	0.853166	0.00109137	0.0120428	-0.0746612	0.949565	0.139152	0.378206	FALSE	0.131594
4491-4	IL5RA	IL-5 Ra	Interleukin-5 receptor subunit alpha	Q01344	-0.190688	0.876188	0.00109455	0.0120501	-0.12082	0.919665	0.036168	0.196474	FALSE					X		X				X
12549-33	HPGDS	PTGD2	Hematopoietic prostaglandin D synthase	O60760	-0.205091	0.867484	0.00110315	0.0121169	-0.161877	0.893862	0.0174236	0.149003	FALSE	0.438908	0.481698	0.690171				X	X	X	X		X	X
13708-56	KLK8	kallikrein 8	Kallikrein-8	O60259	-0.259685	0.83527	0.00112016	0.0122757	-0.104872	0.929888	0.236759	0.504535	TRUE				0.858245			X
6060-2	PIP	PIP	Prolactin-inducible protein	P12273	-0.275921	0.825923	0.00113489	0.0124086	-0.0731219	0.950579	0.372382	0.638274	TRUE								X	X	X		X	X
7628-40	CRELD1	CREL1	Cysteine-rich with EGF-like domain protein 1	Q96HD1	-0.123793	0.917772	0.00115564	0.0126067	-0.12042	0.91992	0.00618966	0.102215	FALSE							X	X	X	X	X	X	X
9918-23	CALB1	Calbindin D28	Calbindin	P05937	-0.25749	0.836542	0.00116451	0.0126747	-0.0957128	0.93581	0.23043	0.497309		0.0336409
3651-50	KDR	VEGF sR2	Vascular endothelial growth factor receptor 2	P35968	-0.182591	0.881119	0.00117483	0.012758	-0.0680558	0.953923	0.150333	0.394956	TRUE	0.510315	0.688968			X		X	X	X	X	X	X	X
8963-8	VTI1B	Vti1-rp1	Vesicle transport through interaction with t-SNAREs homolog 1B	Q9UEU0	0.333925	1.26044	0.00119402	0.012916	0.286536	1.21971	0.0437241	0.215648	FALSE								X		X		X	X
9386-42	TTC9B	TTC9B	Tetratricopeptide repeat protein 9B	Q8N6N2	-0.145924	0.9038	0.00119477	0.012916	-0.0284309	0.980486	0.536478	0.754314
3481-87	XPNPEP1	XPNPEP1	Xaa-Pro aminopeptidase 1	Q9NQW7	-0.358395	0.780032	0.00120519	0.0129992	-0.0889373	0.940215	0.247326	0.51703	FALSE										X		X	X
9468-8	LMAN2	Lectin, mannose-binding 2	Vesicular integral-membrane protein VIP36	Q12907	-0.228437	0.853559	0.00122588	0.0131793	-0.163583	0.892805	0.0149693	0.139242	FALSE								X	X	X		X	X
10907-116	NTM	NTRI	Neurotrimin	Q9P121	-0.212503	0.863039	0.00122739	0.0131793	-0.127751	0.915257	0.0263171	0.171008	FALSE								X	X	X		X	X
9183-7	IFNAR1	IFN-a/b R1	Interferon alpha/beta receptor 1	P17181	-0.277228	0.825175	0.00123104	0.013189	-0.103197	0.930968	0.182228	0.438247	FALSE							X	X	X	X	X	X	X
6565-68	CDCP1	CDCP1	CUB domain-containing protein 1	Q9H5V8	-0.170592	0.888478	0.0012399	0.0132542	-0.0827749	0.94424	0.084688	0.29534	TRUE
4997-19	EIF4A3	IF4A3	Eukaryotic initiation factor 4A-III	P38919	0.250166	1.18934	0.00128255	0.0136796	0.135027	1.09811	0.213099	0.476662	FALSE								X
8899-75	UGT1A8	UD18	UDP-glucuronosyltransferase 1-8	Q9HAW9	-0.216206	0.860826	0.00129012	0.0137222	-0.0627004	0.95747	0.186886	0.446381	FALSE
14326-4	UBE2E1	UB2E1	Ubiquitin-conjugating enzyme E2 E1	P51965	0.362387	1.28555	0.00129434	0.0137222	0.213224	1.15928	0.0281214	0.17491	FALSE
14157-21	YWHAE	14-3-3E	14-3-3 protein epsilon	P62258	-0.347235	0.786089	0.00129514	0.0137222	-0.207823	0.865843	0.0450856	0.217876	FALSE												X
11287-14	CYB5A	Cytochrome b5	Cytochrome b5	P00167	-0.150421	0.900988	0.00130172	0.0137348	-0.0627156	0.95746	0.281364	0.555193	FALSE								X	X	X		X
6520-87	MGP	MGP	Matrix Gla protein	P08493	-0.218065	0.859718	0.00130207	0.0137348	-0.102163	0.931635	0.288285	0.559625	TRUE								X	X	X		X	X
7696-104	NBR1	NBR1	Next to BRCA1 gene 1 protein	Q14596	0.352254	1.27655	0.00131701	0.0138619	0.247846	1.18743	0.0430128	0.213459	FALSE
5654-70	TMX3	TMX3	Protein disulfide-isomerase TMX3	Q96JJ7	-0.186547	0.878707	0.00133561	0.0140268	-0.217057	0.860318	5.52507e-05	0.00650172	FALSE
12384-92	COPS7B	CSN7B	COP9 signalosome complex subunit 7b	Q9H9Q2	0.175077	1.12902	0.00136663	0.0143212	-0.163208	0.893037	0.00118307	0.0454198	FALSE								X
3343-1	ACY1	Aminoacylase-1	Aminoacylase-1	Q03154	-0.0881804	0.940708	0.00139036	0.0145381	-0.0679825	0.953971	0.113371	0.340552	FALSE	0.889736								X	X	X	X	X
6207-10	PSAP	prosaposin	Prosaposin	P07602	-0.379735	0.768579	0.00140456	0.0146545	-0.133612	0.911546	0.0897841	0.302914	TRUE								X	X	X		X	X
9482-110	NUDT9	NUDT9	ADP-ribose pyrophosphatase, mitochondrial	Q9BW91	-0.145493	0.90407	0.00141444	0.0147256	-0.148753	0.90203	0.00053392	0.0280983	FALSE							X	X	X	X		X	X
2938-55	APOE	Apo E4	Apolipoprotein E (isoform E4)	P02649	-0.336686	0.791858	0.00142446	0.0147977	0.103182	1.07414	0.20496	0.466924	TRUE						X		X			X	X	X
3290-50	CD109	CD109	CD109 antigen	Q6YHK3	-0.298157	0.813291	0.00146593	0.0151956	-0.182019	0.881468	0.0419338	0.211214	FALSE	0.606884	0.578647			X		X	X	X	X	X	X	X
5275-28	VAV1	VAV	Proto-oncogene vav	P15498	0.402263	1.32158	0.00147347	0.0152407	0.211954	1.15826	0.150697	0.395481									X		X		X	X
2839-2	TNFSF4	OX40 Ligand	Tumor necrosis factor ligand superfamily member 4	P23510	-0.154188	0.898638	0.00150672	0.015551	-0.0871999	0.941348	0.0785593	0.286336	FALSE
7918-114	AMY1A	Amylase, alpha 1A	Alpha-amylase 1	P04745	-0.155662	0.897721	0.00151306	0.0155829	-0.0880989	0.940762	0.000191575	0.0158181	TRUE							X	X	X	X		X	X
13701-2	CXCL13	BLC	C-X-C motif chemokine 13	O43927	-0.245749	0.843378	0.00153025	0.0157261	-0.0590602	0.959889	0.332995	0.604368	TRUE
7083-74	MATN4	MATN4	Matrilin-4	O95460	-0.236751	0.848654	0.001537	0.0157617	-0.234122	0.850202	0.00103913	0.0425333	TRUE							X	X	X	X		X	X
7922-5	ADM	Adrenomedullin	Adrenomedullin	P35318	-0.279453	0.823904	0.00155688	0.0159314	-0.116933	0.922146	0.204724	0.466868	TRUE	0.248587	0.156693	0.390584					X				X	X
4240-31	PKM2	M2-PK	Pyruvate kinase PKM	P14618	0.304763	1.23522	0.00156444	0.0159746	0.250649	1.18974	0.0680129	0.265475	FALSE										X		X	X
7826-1	DCLK3	DCLK3	Serine/threonine-protein kinase DCLK3	Q9C098	-0.203408	0.868496	0.00157876	0.0160865	-0.0510709	0.96522	0.459874	0.701381	FALSE
11318-20	APOA5	Apo A-V	Apolipoprotein A-V	Q6Q788	-0.222201	0.857257	0.00159133	0.0161597	-0.250129	0.840821	0.000469998	0.0267003	TRUE							X
3470-1	SELE	sE-Selectin	E-selectin	P16581	-0.13638	0.909799	0.00159269	0.0161597	-0.0269579	0.981488	0.448556	0.692501	FALSE	0.819753	0.937075	0.908773					X	X	X		X
8874-53	CLN5	CLN5	Ceroid-lipofuscinosis neuronal protein 5	O75503	-0.22506	0.855559	0.00160821	0.0162827	-0.202003	0.869343	0.00478798	0.0955355	TRUE								X	X	X		X	X
11207-3	MSR1	Macrophage scavenger receptor	Macrophage scavenger receptor types I and II	P21757	-0.248932	0.841519	0.0016155	0.016322	-0.0845342	0.943089	0.210761	0.475429	FALSE	-0.0752961	-0.0436742
10438-19	CSF2RA	CSF2R	Granulocyte-macrophage colony-stimulating factor receptor subunit alpha	P15509	-0.158593	0.895899	0.00162147	0.0163478	-0.193546	0.874454	0.000480885	0.0267003	TRUE	0.63928	0.770839							X
5452-71	ASGR1	ASGR1	Asialoglycoprotein receptor 1	P07306	-0.262281	0.833769	0.00162577	0.0163568	-0.149949	0.901283	0.0887277	0.300933	TRUE	0.491308	0.6082							X	X		X	X
10801-11	EFNA2	Ephrin-A2	Ephrin-A2	O43921	-0.277557	0.824987	0.00164269	0.0164924	-0.0956284	0.935865	0.180825	0.435818	FALSE
10908-2	GALNT13	GLT13	Polypeptide N-acetylgalactosaminyltransferase 13	Q8IUC8	-0.188395	0.877582	0.00164663	0.0164973	-0.106329	0.928949	0.0510333	0.231618	FALSE										X		X	X
9259-35	TNFRSF21	DR6	Tumor necrosis factor receptor superfamily member 21	O75509	-0.303293	0.8104	0.00165559	0.0165525	-0.14462	0.904618	0.0717255	0.273688	FALSE
8952-65	CSF3	G-CSF	Granulocyte colony-stimulating factor	P09919	-0.204216	0.86801	0.00166547	0.0166165	-0.141455	0.906604	0.00348515	0.0798583	TRUE				0.530893
4911-49	GSTP1	Glutathione S-transferase Pi	Glutathione S-transferase P	P09211	-0.309086	0.807153	0.00167331	0.0166601	-0.016672	0.98851	0.811207	0.912146	FALSE	0.453958	0.075564		0.34169			X		X	X		X	X
13657-2	PNKP	PNKP	Bifunctional polynucleotide phosphatase/kinase	Q96T60	0.358365	1.28197	0.00167986	0.0166906	0.142301	1.10366	0.335091	0.606941	FALSE								X	X	X		X	X
5271-5	RAC3	RAC3	Ras-related C3 botulinum toxin substrate 3	P60763	0.332481	1.25918	0.00170546	0.0169098	0.123558	1.08942	0.250862	0.521658	FALSE
10490-3	RPN1	RPN1	Dolichyl-diphosphooligosaccharide--protein glycosyltransferase subunit 1	P04843	-0.246115	0.843164	0.00171817	0.0170007	-0.0868805	0.941556	0.412627	0.668351	FALSE							X	X		X		X	X
6369-82	DEAF1	DEAF1	Deformed epidermal autoregulatory factor 1 homolog	O75398	0.304628	1.2351	0.00172819	0.0170646	-0.289731	0.818055	0.0180528	0.151313	TRUE
12477-42	TSN	TSN	Translin	Q15631	0.282914	1.21665	0.00174222	0.0171677	0.181692	1.13421	0.113193	0.340552	FALSE
11556-19	ARFGAP1	ARFG1	ADP-ribosylation factor GTPase-activating protein 1	Q8N6T3	0.29753	1.22904	0.00174856	0.0171948	-0.259968	0.835107	0.0196017	0.153387	FALSE													X
2780-35	LTF	Lactoferrin	Lactotransferrin	P02788	0.262256	1.19935	0.00175379	0.0172108	0.175272	1.12918	0.0594977	0.247769	TRUE							X	X	X	X	X
6896-3	C1orf162	CA162	Transmembrane protein C1orf162	Q8NEQ5	0.287413	1.22045	0.00177286	0.017338	-0.0967752	0.935121	0.40423	0.660126	FALSE
11573-3	SRSF6	SRSF6	Serine/arginine-rich splicing factor 6	Q13247	0.225239	1.16897	0.00177652	0.017338	0.203438	1.15144	0.0106357	0.125454	FALSE
11215-6	CDH15	CAD15	Cadherin-15	P55291	-0.160108	0.894958	0.00177761	0.017338	-0.258722	0.835828	0.0156372	0.141809	FALSE	0.000381855	-0.273324
6957-14	PNLIPRP2	LIPR2	Pancreatic lipase-related protein 2	P54317	-0.263822	0.832879	0.00178195	0.0173451	-0.305499	0.809162	0.00055654	0.0283425	TRUE
5837-49	LIFR	LIF sR	Leukemia inhibitory factor receptor	P42702	0.219509	1.16434	0.00178638	0.0173529	0.0737619	1.05246	0.40338	0.659763	TRUE	0.217051	0.230655	0.309775					X	X	X		X	X
13724-27	FGF19	FGF-19	Fibroblast growth factor 19	O95750	-0.278937	0.824198	0.00179383	0.01739	-0.356473	0.781072	0.000446596	0.0267003	TRUE	0.847005	0.890041	0.941426
4964-67	ERAP1	ARTS1	Endoplasmic reticulum aminopeptidase 1	Q9NZ08	-0.239845	0.846836	0.00180405	0.0174538	-0.116081	0.92269	0.104428	0.32671	FALSE					X		X	X	X	X	X	X	X
12709-63	H1FX	H1X	Histone H1x	Q92522	0.431152	1.34831	0.00180926	0.0174689	0.120557	1.08715	0.391289	0.651106	FALSE										X
3521-16	CGA TSHB	TSH	Thyroid Stimulating Hormone	P01215 P01222	-0.228261	0.853663	0.0018261	0.0175959	-0.0930171	0.93756	0.103211	0.324404	TRUE	0.758318
6039-24	CRHBP	CRHBP	Corticotropin-releasing factor-binding protein	P24387	-0.246547	0.842912	0.00184487	0.0177335	-0.38818	0.764093	5.79296e-06	0.00126102	TRUE	0.481376	0.664021					X	X	X	X		X	X
11204-80	CXADR	CXAR	Coxsackievirus and adenovirus receptor	P78310	0.384523	1.30543	0.00184778	0.0177335	0.130092	1.09436	0.32067	0.591768	TRUE	-0.00854657	0.00177659
11629-36	TRAF4	TRAF4	TNF receptor-associated factor 4	Q9BUZ4	-0.323111	0.799344	0.00185297	0.0177478	-0.0306448	0.978983	0.735747	0.873232	FALSE
12686-15	MPST	THTM	3-mercaptopyruvate sulfurtransferase	P25325	-0.270439	0.829068	0.00187238	0.0178979	-0.0514853	0.964942	0.485302	0.719316	FALSE										X			X
2774-10	IL16	IL-16	Interleukin-16	Q14005	0.274555	1.20962	0.00187682	0.0179046	0.0934473	1.06692	0.433865	0.683152	TRUE	0.537315	0.576443	0.720595		X		X	X	X	X	X	X	X
12617-2	STK24	STK24	Serine/threonine-protein kinase 24	Q9Y6E0	0.299409	1.23064	0.0018888	0.017983	0.229274	1.17225	0.0628323	0.254357	FALSE	0.581627											X
6103-70	FCRL5	FCRL5	Fc receptor-like protein 5	Q96RD9	-0.258565	0.835919	0.00189819	0.0180167	-0.0459161	0.968675	0.537033	0.75449	FALSE	-0.0527717	0.0178234
6925-26	SNX8	SNX8	Sorting nexin-8	Q9Y5X2	0.315096	1.24409	0.00189986	0.0180167	0.288729	1.22156	0.0257217	0.168973	FALSE									X	X		X	X
8778-3	NOG	Noggin	Noggin	Q13253	0.211482	1.15788	0.00190849	0.0180628	0.178365	1.1316	0.0167356	0.147059	TRUE									X	X		X	X
12656-1	KLC1	KLC1	Kinesin light chain 1	Q07866	0.263619	1.20049	0.00191978	0.0181338	0.19678	1.14614	0.158423	0.405529	FALSE								X	X	X		X
12676-1	PACSIN1	PACN1	Protein kinase C and casein kinase substrate in neurons protein 1	Q9BY11	0.279293	1.2136	0.00193007	0.018195	0.0464316	1.03271	0.559203	0.768482	FALSE
8087-250	RNF13	RNF13	E3 ubiquitin-protein ligase RNF13	O43567	0.247665	1.18728	0.00193704	0.0182249	-0.0346202	0.976289	0.695419	0.8485	FALSE
8907-11	UGT2A1	UD2A1	UDP-glucuronosyltransferase 2A1	Q9Y4X1	0.248049	1.1876	0.00195586	0.0183659	0.272449	1.20786	0.00502535	0.0969887	FALSE
14337-1	TRAPPC3	TPPC3	Trafficking protein particle complex subunit 3	O43617	-0.176515	0.884838	0.00196408	0.018407	-0.12452	0.917309	0.032297	0.185012	FALSE
4460-8	PDPK1	PDPK1	3-phosphoinositide-dependent protein kinase 1	O15530	0.304373	1.23488	0.00200248	0.0187302	0.0893011	1.06385	0.460596	0.701811	FALSE
3766-51	STX1A	STX1a	Syntaxin-1A	Q16623	-0.276232	0.825745	0.00203362	0.0189844	-0.0916199	0.938468	0.384857	0.647169	TRUE
10069-2	PIN1	PIN1	Peptidyl-prolyl cis-trans isomerase NIMA-interacting 1	Q13526	0.281874	1.21577	0.00203875	0.0189953	0.173267	1.12761	0.044066	0.216321	FALSE
10606-34	TOR1AIP1	TOIP1	Torsin-1A-interacting protein 1	Q5JTV8	-0.224293	0.856014	0.00207085	0.0192569	-0.0245927	0.983098	0.769458	0.891868	FALSE
12454-105	NTMT1	NTM1A	N-terminal Xaa-Pro-Lys N-methyltransferase 1	Q9BV86	0.227541	1.17084	0.00208102	0.019314	0.0320582	1.02247	0.646873	0.821377	FALSE
2683-1	C3	iC3b	Complement C3b, inactivated	P01024	0.218461	1.16349	0.00209669	0.0193995	0.044302	1.03118	0.666805	0.83235	TRUE								X	X	X		X
4133-54	GZMB	Granzyme B	Granzyme B	P10144	0.284484	1.21797	0.00209834	0.0193995	0.0945377	1.06772	0.288201	0.559625	TRUE	0.339015	0.694643					X	X	X	X		X	X
3403-1	TPSB2	TPSB2	Tryptase beta-2	P20231	-0.111278	0.925768	0.00212163	0.019577	-0.13681	0.909528	7.64413e-05	0.00813506	TRUE					X		X	X	X	X	X	X	X
13939-14	UGP2	UGPA1	UTP--glucose-1-phosphate uridylyltransferase	Q16851	-0.265008	0.832194	0.00214443	0.0197494	-0.0794283	0.946433	0.308509	0.579777	FALSE										X
11486-26	ZNF174	ZN174	Zinc finger protein 174	Q15697	-0.0633196	0.957059	0.00216539	0.0199041	-0.0345494	0.976337	0.138846	0.377589	FALSE
3628-3	MAP2K2	MP2K2	Dual specificity mitogen-activated protein kinase kinase 2	P36507	-0.0923438	0.937998	0.00217359	0.0199413	-0.0481855	0.967152	0.0917664	0.305824	FALSE								X
10457-3	IL18RAP	IL-18 Rb	Interleukin-18 receptor accessory protein	O95256	0.23073	1.17343	0.00220316	0.0201739	0.0283386	1.01984	0.798402	0.905465	FALSE
6392-7	WISP2	WISP-2	WNT1-inducible-signaling pathway protein 2	O76076	-0.197421	0.872108	0.00221058	0.0201749	0.012139	1.00845	0.847432	0.928565	TRUE	0.523128							X	X	X		X	X
3009-3	TGFBR3	TGF-b R III	Transforming growth factor beta receptor type 3	Q03167	-0.207105	0.866274	0.0022147	0.0201749	-0.129795	0.913961	0.0385518	0.204128	TRUE	0.30276	0.559275	0.612927						X	X		X	X
6264-9	CYR61	CYR61	Protein CYR61	O00622	0.328819	1.25598	0.00221591	0.0201749	0.230725	1.17342	0.0514915	0.23227	TRUE	0.0140654	0.0630104
11364-18	MFN1	MFN1	Mitofusin-1	Q8IWA4	-0.259115	0.8356	0.00222675	0.0202351	-0.0559928	0.961932	0.454828	0.696347	FALSE
4337-49	CRP	CRP	C-reactive protein	P02741	-0.0661105	0.95521	0.0022369	0.0202888	-0.00824427	0.994302	0.689651	0.845674	TRUE							X	X	X	X	X	X	X
5035-7	TYMS	TS	Thymidylate synthase	P04818	-0.148628	0.902108	0.0022458	0.0203311	-0.0568763	0.961343	0.283411	0.557853	FALSE
3212-30	ASAH2	ASAH2	Neutral ceramidase	Q9NR71	-0.142525	0.905932	0.00227987	0.0206006	-0.0868523	0.941575	0.0740156	0.278008	TRUE	0.722909	0.811337			X		X	X	X	X	X	X	X
9931-20	KRT1	Keratin-1	Keratin, type II cytoskeletal 1	P04264	-0.304195	0.809894	0.00231386	0.0208683	-0.202036	0.869323	0.0548327	0.239374	FALSE										X		X
4774-62	FAM107B	FAM107B	Protein FAM107B	Q9H098	-0.272778	0.827724	0.00233426	0.0209885	-0.164249	0.892393	0.0543076	0.238108
10970-3	ART3	NAR3	Ecto-ADP-ribosyltransferase 3	Q13508	-0.14243	0.905992	0.00233595	0.0209885	-0.169451	0.889181	0.000246933	0.0181933	FALSE							X
2212-69	PLAT	tPA	Tissue-type plasminogen activator	P00750	0.305766	1.23607	0.00235616	0.0211304	-0.526473	0.69425	8.15748e-08	4.34068e-05	TRUE	0.662735	0.753262	0.84567					X	X	X		X
10439-57	AMY2B	Alpha-amylase 2B	Alpha-amylase 2B	P19961	-0.306841	0.80841	0.00236592	0.0211783	-0.17383	0.886486	0.0361885	0.196474	TRUE
9216-100	PLXNB2	PLXB2	Plexin-B2	O15031	-0.228556	0.853489	0.00239959	0.0214067	-0.082807	0.944219	0.290105	0.561338	FALSE	0.444824	0.235157	0.471009	0.320656			X	X	X	X	X	X	X
6507-16	NCAM2	NCAM2	Neural cell adhesion molecule 2	O15394	0.246787	1.18656	0.00240469	0.0214067	0.0852623	1.06088	0.393326	0.652907	FALSE	0.348363						X	X	X	X		X	X
9169-14	SUMO3	SUMO3	Small ubiquitin-related modifier 3	P55854	0.283208	1.2169	0.00240485	0.0214067	0.243156	1.18358	0.0347841	0.193025	FALSE
6458-6	RPN1	RPN1	Dolichyl-diphosphooligosaccharide--protein glycosyltransferase subunit 1	P04843	-0.101568	0.932019	0.00241861	0.0214608	-0.0472622	0.967771	0.0790026	0.286589	FALSE								X
9343-16	IL2RB	IL-2 sRb	Interleukin-2 receptor subunit beta	P14784	-0.270488	0.829039	0.00241989	0.0214608	-0.189199	0.877092	0.0202375	0.155639	FALSE	0.0137698	0.0460612	0.0453236						X	X		X	X
4564-2	PLXNC1	PLXC1	Plexin-C1	O60486	-0.209094	0.86508	0.00242894	0.0215012	-0.155783	0.897645	0.0233671	0.163603	FALSE					X		X	X	X	X	X	X	X
7007-24	TRAPPC4	TRAPPC4	Trafficking protein particle complex subunit 4	Q9Y296	0.28882	1.22164	0.00244561	0.0216089	0.213925	1.15984	0.0578138	0.244369	FALSE
9057-19	ADRM1	ADRM1	Proteasomal ubiquitin receptor ADRM1	Q16186	0.178309	1.13156	0.00245525	0.021627	0.0280533	1.01964	0.639285	0.817784	FALSE
3607-71	DKK3	DKK3	Dickkopf-related protein 3	Q9UBP4	-0.172183	0.887499	0.00245668	0.021627	-0.184398	0.880016	0.00323852	0.0782175	TRUE	0.536899	0.743058			X		X	X	X	X	X	X	X
3448-13	INSR	IR	Insulin receptor	P06213	-0.302606	0.810786	0.00247133	0.021716	-0.138132	0.908695	0.125802	0.360326	FALSE										X		X	X
6997-32	RAB26	RAB26	Ras-related protein Rab-26	Q9ULW5	0.20725	1.15449	0.00247838	0.0217304	-0.143442	0.905357	0.0759996	0.281577	FALSE
4220-39	FER	FER	Tyrosine-protein kinase Fer	P16591	0.29746	1.22898	0.00248205	0.0217304	0.245805	1.18575	0.0668372	0.263443	FALSE									X	X		X	X
12956-40	KIAA1279	KBP	KIF1-binding protein	Q96EK5	0.276477	1.21123	0.00251975	0.0220202	0.098676	1.07079	0.368716	0.635436	FALSE	0.795217	0.731439										X	X
12458-79	CHP1	CHP1	Calcineurin B homologous protein 1	Q99653	-0.289982	0.817912	0.00253327	0.0220485	-0.127203	0.915605	0.101264	0.321808	FALSE
12378-71	TAPBP	TPSN	Tapasin	O15533	-0.303846	0.81009	0.00253459	0.0220485	-0.204461	0.867863	0.0156391	0.141809	FALSE							X	X	X	X		X	X
5132-71	IL27RA	TCCR	Interleukin-27 receptor subunit alpha	Q6UWB1	-0.199916	0.870601	0.0025368	0.0220485	-0.128162	0.914996	0.00259317	0.0705607	FALSE							X	X	X	X	X	X	X
6444-15	PSG3	PSG3	Pregnancy-specific beta-1-glycoprotein 3	Q16557	-0.0870137	0.94147	0.00255007	0.0221237	-0.0274069	0.981182	0.280735	0.555193	TRUE							X	X	X	X		X	X
6434-18	AOC2	Amine oxidase	Retina-specific copper amine oxidase	O75106	-0.111439	0.925664	0.00259414	0.0224654	-0.0308218	0.978863	0.15632	0.402539	FALSE										X			X
13102-1	FAM3D	FAM3D	Protein FAM3D	Q96BQ1	-0.144731	0.904548	0.0025995	0.0224711	-0.0749732	0.94936	0.116283	0.343945	TRUE							X	X	X	X	X	X	X
9509-4	TMEM38B	TM38B	Trimeric intracellular cation channel type B	Q9NVV0	0.163695	1.12015	0.00262161	0.0225579	0.0663949	1.0471	0.234087	0.501138	FALSE
14065-11	CD5	CD5	T-cell surface glycoprotein CD5	P06127	-0.198949	0.871185	0.00262862	0.0225579	-0.00850277	0.994124	0.846297	0.928565	FALSE	-0.12085	-0.156954	-0.144758	0.00100075
14287-6	RAB5C	RAB5C	Ras-related protein Rab-5C	P51148	0.323318	1.2512	0.00263006	0.0225579	-0.0762467	0.948522	0.550742	0.76367	FALSE
10479-18	MMP10	MMP-10	Stromelysin-2	P09238	-0.141962	0.906286	0.00263054	0.0225579	-0.0642852	0.956419	0.291566	0.563029	TRUE
12634-79	BCAR3	BCAR3	Breast cancer anti-estrogen resistance protein 3	O75815	0.18063	1.13338	0.00263309	0.0225579	0.0364374	1.02558	0.685705	0.843065	FALSE
6441-62	ADAMTS6	ATS6	A disintegrin and metalloproteinase with thrombospondin motifs 6	Q9UKP5	0.245817	1.18576	0.00263792	0.022559	0.159766	1.11711	0.0940297	0.309703	TRUE
10048-7	CBFB	PEBB	Core-binding factor subunit beta	Q13951	-0.336948	0.791714	0.00266163	0.0227211	-0.156527	0.897182	0.130343	0.365679	FALSE
12438-127	MPG	3MG	DNA-3-methyladenine glycosylase	P29372	0.24969	1.18895	0.00266977	0.0227234	0.0786802	1.05605	0.387651	0.64798	FALSE								X		X		X	X
5107-7	NOTCH1	Notch 1	Neurogenic locus notch homolog protein 1	P46531	-0.319066	0.801588	0.00267139	0.0227234	0.000463899	1.00032	0.996158	0.997616	FALSE	0.172759	0.178582	0.241906		X				X	X		X	X
3435-53	FN1	FN1.4	Fibronectin Fragment 4	P02751	-0.381443	0.76767	0.00268526	0.0228009	0.336875	1.26302	0.0021652	0.0628433	TRUE					X			X		X		X	X
14146-92	HIST1H3A	H31	Histone H3.1	P68431	-0.336922	0.791729	0.00270527	0.0229301	0.0664567	1.04714	0.561217	0.769224	FALSE
9848-22	CCNH	Cyclin H	Cyclin-H	P51946	0.193311	1.14338	0.00271133	0.0229409	-0.0244805	0.983175	0.746599	0.879118	FALSE							X	X	X	X		X
5742-14	ACP6	PPA6	Lysophosphatidic acid phosphatase type 6	Q9NPH0	-0.265015	0.83219	0.00272901	0.0230498	-0.164488	0.892245	0.0309581	0.180803	FALSE	0.677339	0.491554						X	X	X		X	X
3896-5	PGAM1	Phosphoglycerate mutase 1	Phosphoglycerate mutase 1	P18669	0.282098	1.21596	0.00274904	0.0231781	0.0288676	1.02021	0.731697	0.870799
13547-5	HTR7	5HT7R	5-hydroxytryptamine receptor 7	P34969	-0.266508	0.831329	0.00277501	0.023356	0.0753264	1.0536	0.582754	0.783056	FALSE
5918-5	PSME1	PSME1	Proteasome activator complex subunit 1	Q06323	0.185771	1.13742	0.00279399	0.0234744	0.0568936	1.04022	0.471071	0.709198		0.729141	0.751266								X		X	X
7968-15	CRTAM	CRTAM	Cytotoxic and regulatory T-cell molecule	O95727	-0.254291	0.838399	0.00283388	0.0237679	-0.119367	0.920592	0.0739103	0.278008	FALSE	0.567269	0.677892						X	X	X		X	X
6267-51	STMN4	STMN4	Stathmin-4	Q9H169	0.30871	1.2386	0.00287791	0.0240949	0.121206	1.08764	0.334198	0.605552	FALSE
6936-7	PMEPA1	PMEPA	Protein TMEPAI	Q969W9	0.158214	1.1159	0.00288477	0.0241103	-0.140051	0.907487	0.0410222	0.210338	FALSE
10372-18	STAT6	STAT6	Signal transducer and activator of transcription 6	P42226	0.206535	1.15391	0.00291626	0.024331	0.126969	1.092	0.206767	0.469293	FALSE									X	X		X
12831-21	TESC	TESC	Calcineurin B homologous protein 3	Q96BS2	-0.231538	0.851727	0.00293766	0.0244669	-0.190262	0.876446	0.0399531	0.207827	FALSE									X	X		X	X
5736-1	TREML2	TRML2	Trem-like transcript 2 protein	Q5T2D2	-0.307112	0.808258	0.00295646	0.0245807	-0.152128	0.899922	0.114298	0.341021	FALSE	0.548561	0.511779	0.701598				X	X	X	X		X	X
6913-189	HMGB2	HMG-2	High mobility group protein B2	P26583	0.165753	1.12175	0.00297177	0.0246652	0.0645152	1.04573	0.287654	0.559625	TRUE
9713-67	PDGFRL	PGFRL	Platelet-derived growth factor receptor-like protein	Q15198	0.16734	1.12299	0.00300869	0.0249284	-0.0766401	0.948264	0.164003	0.413508	TRUE								X	X	X		X	X
4542-24	CLU	Clusterin	Clusterin	P10909	-0.365519	0.77619	0.00308551	0.0255208	-0.0883348	0.940608	0.419673	0.67338	TRUE											X		X
12643-4	ARRB1	ARRB1	Beta-arrestin-1	P49407	0.285357	1.21871	0.00313192	0.0258599	0.210006	1.15669	0.116348	0.343945	FALSE									X	X		X	X
3535-84	DKK1	DKK1	Dickkopf-related protein 1	O94907	0.207069	1.15434	0.00316833	0.0260859	0.309884	1.23961	0.000522381	0.0277965	TRUE	0.739311	0.736869	0.712138				X	X	X	X	X	X	X
5112-73	CD200	OX2G	OX-2 membrane glycoprotein	P41217	-0.28994	0.817936	0.00317971	0.0260859	-0.134855	0.910762	0.0992474	0.317745	FALSE	0.214335	0.278642						X	X	X	X	X	X
3474-19	THBS1	Thrombospondin-1	Thrombospondin-1	P07996	0.237145	1.17866	0.00318055	0.0260859	0.306343	1.23657	0.000822225	0.0357967	TRUE												X
14643-27	KIN	KIN17	DNA/RNA-binding protein KIN17	O60870	-0.320446	0.800822	0.00318107	0.0260859	0.0406006	1.02854	0.649564	0.822735	FALSE
6969-14	WFDC5	WFDC5	WAP four-disulfide core domain protein 5	Q8TCV5	-0.294439	0.815389	0.00320019	0.0261751	-0.239505	0.847036	0.0214394	0.158446	TRUE								X		X		X
4990-87	GP1BA	GP1BA	Platelet glycoprotein Ib alpha chain	P07359	-0.16978	0.888978	0.00320288	0.0261751	-0.0881482	0.940729	0.279138	0.553079	FALSE	0.645013	0.135687	0.718846				X	X	X	X	X	X	X
13668-44	TYRO3	Dtk	Tyrosine-protein kinase receptor TYRO3	Q06418	-0.0969417	0.935013	0.00322408	0.0263035	-0.0344954	0.976373	0.293851	0.564709	FALSE
2944-66	NBL1	DAN	Neuroblastoma suppressor of tumorigenicity 1	P41271	-0.318968	0.801643	0.00323242	0.0263267	-0.200202	0.870428	0.0173622	0.149003	TRUE	0.335489	0.0191403						X		X		X	X
7179-69	NFASC	NFASC	Neurofascin	O94856	-0.163961	0.892571	0.00325071	0.0264066	-0.0529605	0.963956	0.330977	0.602412	FALSE	0.652644						X	X	X	X		X	X
13618-15	MAD1L1	MD1L1	Mitotic spindle assembly checkpoint protein MAD1	Q9Y6D9	-0.257372	0.83661	0.00325327	0.0264066	-0.288752	0.81861	0.00694473	0.107285	FALSE	-0.110953	0.289819							X	X
8702-42	OSCAR	OSCAR	Osteoclast-associated immunoglobulin-like receptor	Q8IYS5	-0.252591	0.839388	0.00329462	0.0266971	-0.0496811	0.96615	0.618836	0.807504	TRUE				0.515133
3348-49	BMP1	BMP-1	Bone morphogenetic protein 1	P13497	-0.222829	0.856884	0.00330764	0.0267562	-0.12617	0.916261	0.0802264	0.287578	TRUE										X		X	X
7970-315	ART3	NAR3	Ecto-ADP-ribosyltransferase 3	Q13508	-0.152535	0.899668	0.0033131	0.0267562	-0.178642	0.883534	0.000200882	0.0162194	FALSE	0.63257						X	X	X	X		X	X
11381-56	PRPS1	PRPS1	Ribose-phosphate pyrophosphokinase 1	P60891	0.2173	1.16256	0.00332561	0.0268121	0.06008	1.04252	0.387197	0.64798
2714-78	AIMP1	EMAP-2	Endothelial monocyte-activating polypeptide 2	Q12904	0.28135	1.21533	0.00334991	0.0268911	-0.208289	0.865563	0.0296912	0.178393	TRUE
11161-5	SPG20	SPG20	Spartin	Q8N0X7	0.231614	1.17415	0.00335142	0.0268911	0.142693	1.10396	0.156098	0.402539	FALSE
7207-4	IK	RED	Protein Red	Q13123	0.179292	1.13233	0.00335226	0.0268911	0.108119	1.07782	0.272059	0.544914	FALSE
9188-119	CXCL9	MIG	C-X-C motif chemokine 9	Q07325	-0.177428	0.884278	0.00338548	0.0271122	-0.0500148	0.965926	0.444596	0.690391	TRUE	0.545132	0.57659	0.7385	0.892155				X	X	X		X
11432-11	PQBP1	PQBP1	Polyglutamine-binding protein 1	O60828	0.321869	1.24995	0.00339636	0.0271539	0.14588	1.10641	0.22247	0.487824	FALSE	0.0675385
8631-13	ERMAP	ERMAP	Erythroid membrane-associated protein	Q96PL5	-0.131191	0.913077	0.00341013	0.0272185	-0.0517303	0.964779	0.160818	0.408355	FALSE
13738-8	INHBA	Inhibin bA chain	Inhibin beta A chain	P08476	-0.249467	0.841207	0.00341873	0.0272418	-0.424462	0.745116	1.2481e-05	0.00221375	TRUE										X		X
13397-88	DEFB4A	HBD-2	Beta-defensin 4A	O15263	0.0688375	1.04887	0.00343354	0.0272713	-0.0116685	0.991945	0.632247	0.815519	TRUE	0.731264	0.923986								X			X
6940-18	JPH1	JPH1	Junctophilin-1	Q9HDC5	-0.265409	0.831963	0.00343382	0.0272713	-0.257257	0.836677	0.00533862	0.0987559	FALSE
9859-180	SAT1	SSAT-1	Diamine acetyltransferase 1	P21673	-0.161149	0.894313	0.00351119	0.0278396	-0.00913138	0.993691	0.875068	0.942944	FALSE
3232-28	ACP5	TrATPase	Tartrate-resistant acid phosphatase type 5	P13686	-0.128626	0.914702	0.00352143	0.0278746	-0.101494	0.932067	0.027524	0.174456	FALSE	0.70886	0.827773	0.737846				X	X	X	X		X	X
12563-2	TNFAIP8	TFIP8	Tumor necrosis factor alpha-induced protein 8	O95379	0.287182	1.22025	0.00353445	0.0279315	0.0906555	1.06485	0.435966	0.684496	FALSE	0.343								X	X		X	X
2948-58	GHR	Growth hormone receptor	Growth hormone receptor	P10912	-0.149317	0.901677	0.00354195	0.0279446	-0.0798017	0.946188	0.159708	0.407264	TRUE							X	X	X	X	X	X	X
2748-3	INHBA	Activin A	Inhibin beta A chain	P08476	-0.319212	0.801508	0.00354937	0.0279571	-0.353934	0.782448	0.000105198	0.0104957	TRUE
9449-150	C4BPA	C4b-binding protein alpha chain	C4b-binding protein alpha chain	P04003	0.144452	1.10531	0.00357059	0.0280781	0.0926865	1.06635	0.0537285	0.236869	TRUE								X	X	X		X	X
3441-64	GSK3A GSK3B	GSK-3 alpha/beta	Glycogen synthase kinase-3 alpha/beta	P49840 P49841	0.301682	1.23258	0.00358406	0.0281378	0.18701	1.1384	0.137855	0.376901													X
10339-48	ENO2	NSE	Gamma-enolase	P09104	-0.286941	0.819638	0.00359482	0.0281761	-0.160984	0.894415	0.0903446	0.303114	FALSE	0.714263	0.402658		0.867499					X	X	X	X	X
7950-142	BTNL9	BTNL9	Butyrophilin-like protein 9	Q6UXG8	-0.237474	0.848229	0.00360295	0.0281937	-0.159341	0.895434	0.0514332	0.23227	FALSE									X	X		X
2973-15	CD36	CD36 ANTIGEN	Platelet glycoprotein 4	P16671	-0.210751	0.864088	0.00363733	0.0284163	-0.0556168	0.962183	0.39914	0.657545	FALSE								X	X	X	X	X	X
10451-11	NUCB1	NUCB1	Nucleobindin-1	Q02818	-0.383717	0.76646	0.00367341	0.0286514	0.18035	1.13316	0.168782	0.420039	TRUE									X	X		X	X
6550-4	ICAM4	ICAM4	Intercellular adhesion molecule 4	Q14773	-0.100071	0.932987	0.00368329	0.0286817	-0.0144735	0.990018	0.593059	0.788714	TRUE	0.7956							X	X	X		X	X
9925-56	SCARF2	SREC-II	Scavenger receptor class F member 2	Q96GP6	0.3683	1.29083	0.00371219	0.0288132	0.110719	1.07977	0.420004	0.67361	FALSE	0.00342324	-0.0325633						X
13126-52	DSC2	DSC2	Desmocollin-2	Q02487	-0.264973	0.832215	0.00371221	0.0288132	-0.0509931	0.965272	0.495415	0.727773	FALSE	0.117281	0.180934					X	X	X	X		X	X
5122-92	SEMA6A	Semaphorin-6A	Semaphorin-6A	Q9H2E6	-0.349398	0.784911	0.00374252	0.0290015	-0.168923	0.889507	0.114362	0.341021	FALSE
8300-82	PEX14	PEX14	Peroxisomal membrane protein PEX14	O75381	-0.189465	0.876931	0.00375817	0.0290757	-0.0558265	0.962043	0.42239	0.67495	FALSE										X		X
7012-35	VNN2	VNN2	Vascular non-inflammatory molecule 2	O95498	-0.24296	0.84501	0.00379144	0.029275	-0.114353	0.923797	0.189725	0.449354	FALSE
8272-22	HSD17B7	DHB7	3-keto-steroid reductase	P56937	-0.207648	0.865948	0.00379925	0.029275	-0.0411778	0.971861	0.559134	0.768482	FALSE									X
11266-8	SELPLG	SELPL	P-selectin glycoprotein ligand 1	Q14242	-0.332088	0.794386	0.00380227	0.029275	-0.169485	0.88916	0.0983211	0.316815	FALSE	-0.131739	-0.360752	-0.130317	-0.0171916				X	X	X		X	X
10557-6	TEX29	TEX29	Testis-expressed sequence 29 protein	Q8N6K0	-0.216402	0.86071	0.00382012	0.0293653	0.0895358	1.06403	0.400329	0.658558	FALSE
14332-3	RALA	RALA	Ras-related protein Ral-A	P11233	0.325857	1.25341	0.00384273	0.0294721	0.20476	1.15249	0.0951603	0.311309	FALSE
6393-63	HSP90B1	Endoplasmin	Endoplasmin	P14625	-0.124485	0.917331	0.00384633	0.0294721	-0.087968	0.940847	0.0291467	0.177354	FALSE	-0.0315737	0.0575769					X	X	X	X		X	X
11212-7	TXNDC5	TXND5	Thioredoxin domain-containing protein 5	Q8NBS9	-0.172423	0.887351	0.00387364	0.029634	-0.0750633	0.9493	0.0910693	0.304348	FALSE	0.696063	0.609608					X	X	X	X		X	X
7065-1	G6B	G6B	Protein G6b	O95866	0.246226	1.1861	0.00391831	0.0299279	0.384466	1.30538	5.70207e-05	0.00650172	FALSE	0.653026							X		X			X
10086-39	CBS	CBS	Cystathionine beta-synthase	P35520	-0.178339	0.88372	0.00395127	0.0301316	-0.0137871	0.990489	0.864748	0.938473	FALSE
4318-12	PTPN6	PTP-1C	Tyrosine-protein phosphatase non-receptor type 6	P29350	0.339914	1.26568	0.00395939	0.0301455	0.303484	1.23412	0.00915708	0.121815	FALSE	0.617103	0.358335
12701-1	EIF1B	EIF1B	Eukaryotic translation initiation factor 1b	O60739	0.286093	1.21933	0.00397694	0.0302311	0.0545774	1.03855	0.666546	0.83235
9070-1	C17orf67	CQ067	Uncharacterized protein C17orf67	Q0P5P2	0.122416	1.08856	0.00401425	0.0304501	0.17087	1.12574	0.0101427	0.123154	TRUE
12826-5	SLC5A5	SC5A5	Sodium/iodide cotransporter	Q92911	-0.0664851	0.954962	0.00401999	0.0304501	-0.0301567	0.979314	0.264703	0.534832	FALSE
12509-115	COMMD1	COMD1	COMM domain-containing protein 1	Q8N668	-0.108495	0.927555	0.00402483	0.0304501	-0.0354853	0.975704	0.288159	0.559625	FALSE												X
8045-3	KIR3DL3	KI3L3	Killer cell immunoglobulin-like receptor 3DL3	Q8N743	-0.153241	0.899228	0.00405025	0.0305809	-0.101888	0.931812	0.0104662	0.124683	FALSE
12893-159	IFI16	IP16	Gamma-interferon-inducible protein 16	Q16666	0.339682	1.26548	0.00405489	0.0305809	0.133912	1.09726	0.321573	0.59254	FALSE							X			X		X	X
13488-3	ARFIP1	ARFP1	Arfaptin-1	P53367	0.306169	1.23642	0.00410277	0.0308563	0.177716	1.13109	0.118323	0.346363	FALSE							X		X	X		X	X
2998-53	JAM3	JAM-C	Junctional adhesion molecule C	Q9BX67	0.272308	1.20774	0.00411385	0.0308563	0.169769	1.12488	0.157717	0.404557	TRUE								X				X
4801-13	LPO	PERL	Lactoperoxidase	P22079	-0.343362	0.788203	0.00411657	0.0308563	-0.256499	0.837117	0.0225467	0.16157	TRUE	0.802584						X	X	X	X	X	X	X
3807-1	FGF23	FGF23	Fibroblast growth factor 23	Q9GZV9	-0.0920381	0.938196	0.00411718	0.0308563	-0.0768313	0.948138	0.00740339	0.110108	TRUE	0.297564	0.238802	0.462038							X		X
9950-229	LAG3	LAG-3	Lymphocyte activation gene 3 protein	P18627	-0.09877	0.933829	0.00422106	0.0315854	-0.162514	0.893467	0.00267113	0.0713375	TRUE	0.541833	0.737884						X	X	X		X	X
9277-16	REG3A	PAP1	Regenerating islet-derived protein 3-alpha	Q06141	-0.256287	0.83724	0.00422879	0.0315939	-0.213703	0.862321	0.0101958	0.123154	TRUE
10758-2	KERA	KERA	Keratocan	O60938	0.225512	1.16919	0.00424985	0.0317018	-0.188535	0.877497	0.0334738	0.189428	TRUE
7840-64	LGMN	LGMN	Legumain	Q99538	0.295979	1.22772	0.00425754	0.0317098	0.0792603	1.05648	0.415415	0.670625	FALSE
12807-89	ARHGAP30	RHG30	Rho GTPase-activating protein 30	Q7Z6I6	-0.221164	0.857873	0.00426637	0.0317262	0.0269635	1.01887	0.767964	0.89155	FALSE
12612-37	PSMB1	PSB1	Proteasome subunit beta type-1	P20618	-0.348578	0.785358	0.00430514	0.0319648	-0.278016	0.824725	0.0278654	0.174843	FALSE								X	X	X		X	X
10692-48	DYNAP	CR026	Dynactin-associated protein	Q8N1N2	0.327923	1.2552	0.00433471	0.0321346	0.276893	1.21158	0.0363677	0.196797	FALSE
4209-60	VTA1	DRG-1	Vacuolar protein sorting-associated protein VTA1 homolog	Q9NP79	0.265692	1.20221	0.00434688	0.0321363	0.172187	1.12676	0.14423	0.386043	FALSE	0.659803									X		X	X
11910-27	DLX4	DLX4	Homeobox protein DLX-4	Q92988	0.23857	1.17982	0.00434836	0.0321363	0.179794	1.13272	0.0769856	0.283385	FALSE
13022-20	TP53I11	P5I11	Tumor protein p53-inducible protein 11	O14683	0.161316	1.11831	0.00435845	0.0321612	-0.108845	0.92733	0.0420406	0.211214	FALSE
4930-21	STC1	Stanniocalcin-1	Stanniocalcin-1	P52823	0.161593	1.11852	0.00437652	0.0322448	-0.0406189	0.972238	0.442933	0.689375	TRUE	0.453867	0.711474						X	X	X		X	X
2762-30	FGF19	FGF-19	Fibroblast growth factor 19	O95750	-0.18819	0.877706	0.00443999	0.0326084	-0.257486	0.836544	0.000798817	0.0355576	TRUE
2942-50	CYCS	Cytochrome c	Cytochrome c	P99999	-0.16256	0.893438	0.00444495	0.0326084	0.0252198	1.01763	0.781295	0.898564	FALSE
6356-3	CPB1	Carboxypeptidase B1	Carboxypeptidase B	P15086	-0.100238	0.932879	0.00445219	0.0326084	-0.0544806	0.962941	0.281982	0.555725	TRUE							X
3431-54	EPHA1	EphA1	Ephrin type-A receptor 1	P21709	-0.272267	0.828017	0.0044531	0.0326084	-0.183532	0.880544	0.0265676	0.172091	FALSE	0.535152				X		X	X	X	X	X	X	X
14115-34	ADM	Adrenomedullin	Adrenomedullin	P35318	-0.247902	0.84212	0.00448559	0.0327962	0.0043682	1.00303	0.9625	0.983019	TRUE	-0.132219	0.0391306	-0.206053	0.185639				X
11145-72	KIAA1549L	K154L	UPF0606 protein KIAA1549L	Q6ZVL6	-0.230477	0.852353	0.00449755	0.0328335	-0.0556574	0.962156	0.375739	0.640866	FALSE								X	X	X		X	X
6993-8	NT5E	5'-Nucleotidase	5'-Nucleotidase	P21589	-0.106631	0.928754	0.00458348	0.0334099	-0.082816	0.944213	0.0605662	0.249185	FALSE
4282-3	RAN	RAN	GTP-binding nuclear protein Ran	P62826	0.323466	1.25133	0.00460023	0.033481	0.0822571	1.05867	0.454342	0.695988	FALSE
6425-87	MMP19	MMP19	Matrix metalloproteinase-19	Q99542	-0.166328	0.891108	0.00461809	0.0335264	-0.0365659	0.974973	0.531795	0.751434	TRUE									X	X		X	X
2625-53	HSP90AA1 HSP90AB1	HSP 90a/b	Heat shock protein HSP 90-alpha/beta	P07900 P08238	0.253141	1.1918	0.00462046	0.0335264	0.216091	1.16158	0.027819	0.174843	TRUE
3323-37	LRP8	LRP8	Low-density lipoprotein receptor-related protein 8	Q14114	-0.205523	0.867224	0.00466379	0.0337355	-0.130844	0.913297	0.0654363	0.260278	TRUE								X	X	X		X	X
2742-68	SIGLEC7	Siglec-7	Sialic acid-binding Ig-like lectin 7	Q9Y286	-0.194381	0.873948	0.00467022	0.0337355	-0.0489783	0.966621	0.500043	0.729293	FALSE	0.625373	0.687795				X	X	X	X	X	X	X	X
2605-49	TNFRSF8	CD30	Tumor necrosis factor receptor superfamily member 8	P28908	-0.208103	0.865675	0.00467042	0.0337355	-0.264696	0.832374	0.0196661	0.15364	FALSE	0.114917											X
8262-20	APOD	Apo D	Apolipoprotein D	P05090	0.226029	1.16961	0.00468115	0.0337388	-0.0524557	0.964294	0.551699	0.76383	TRUE
5029-3	FAP	SEPR	Prolyl endopeptidase FAP	Q12884	-0.184529	0.879936	0.00468497	0.0337388	-0.199877	0.870625	0.00405579	0.0885827	TRUE	0.630457	0.477865	0.30237						X	X	X	X	X
9532-5	WBP1L	WBP1L	WW domain binding protein 1-like	Q9NX94	-0.10783	0.927983	0.00470689	0.0337685	-0.0683017	0.95376	0.0467993	0.221683	FALSE
12560-9	NT5C	NT5C	5'(3')-deoxyribonucleotidase, cytosolic type	Q8TCD5	-0.268455	0.830208	0.00470754	0.0337685	-0.115378	0.92314	0.129413	0.363922	FALSE							X	X	X	X		X	X
14260-112	NET1	ARHG8	Neuroepithelial cell-transforming gene 1 protein	Q7Z628	-0.173696	0.886568	0.00471412	0.0337685	-0.141893	0.906329	0.0173656	0.149003	FALSE
2696-87	PSPN	Persephin	Persephin	O60542	-0.17332	0.8868	0.0047173	0.0337685	-0.147628	0.902734	0.0315031	0.182649	TRUE	0.781371
5463-22	GAS1	GAS1	Growth arrest-specific protein 1	P54826	-0.176557	0.884812	0.00474628	0.0339253	-0.183872	0.880337	0.00163457	0.0556548	FALSE								X		X		X	X
8024-64	TPST2	TPST2	Protein-tyrosine sulfotransferase 2	O60704	-0.220302	0.858386	0.00484009	0.0345066	-0.234864	0.849765	0.00301137	0.0755049	FALSE							X	X	X	X		X	X
10754-113	PROK2	Prokineticin-2	Prokineticin-2	Q9HC23	0.149268	1.10901	0.00484202	0.0345066	0.201608	1.14998	0.00101249	0.0418001	TRUE								X	X	X		X	X
3814-63	IL11RA	IL-11 RA	Interleukin-11 receptor subunit alpha	Q14626	-0.283477	0.821609	0.00486787	0.0346393	-0.167935	0.890116	0.0825347	0.291956	TRUE							X
7808-5	GLCE	GLCE	D-glucuronyl C5-epimerase	O94923	-0.146142	0.903664	0.00488395	0.0347021	-0.0522429	0.964436	0.263454	0.533254	FALSE							X	X	X	X		X	X
6951-26	ASIC4	ASIC4	Acid-sensing ion channel 4	Q96FT7	0.227432	1.17075	0.00492985	0.0349764	0.181355	1.13395	0.0396583	0.207526	FALSE
10025-1	DLD	DLDH	Dihydrolipoyl dehydrogenase, mitochondrial	P09622	-0.136386	0.909795	0.00496783	0.0351847	-0.0500315	0.965915	0.338887	0.609461	FALSE
8660-5	OLFML3	OLFL3	Olfactomedin-like protein 3	Q9NRN5	0.231571	1.17411	0.00497391	0.0351847	-0.181483	0.881796	0.0503755	0.230419	TRUE									X	X		X	X
10366-11	PDGFRA	PDGFRA	Platelet-derived growth factor receptor alpha	P16234	-0.127054	0.915699	0.00502705	0.0355081	-0.0634369	0.956982	0.122438	0.354709	FALSE	0.368946	0.40147						X	X	X		X	X
2611-72	TYRO3	Dtk	Tyrosine-protein kinase receptor TYRO3	Q06418	-0.179054	0.883282	0.00506152	0.0356808	-0.247876	0.842135	0.00900341	0.120777	FALSE	0.236178	0.208397		0.249464				X	X	X		X	X
11454-87	EIF3G	EIF3G	Eukaryotic translation initiation factor 3 subunit G	O75821	0.31335	1.24259	0.00506891	0.0356808	0.103335	1.07425	0.220386	0.486149	FALSE
11308-8	CREB3L4	CR3L4	Cyclic AMP-responsive element-binding protein 3-like protein 4	Q8TEY5	-0.262365	0.83372	0.00507384	0.0356808	-0.0880085	0.940821	0.222769	0.488102	FALSE							X	X	X	X		X	X
8073-3	CD84	SLAF5	SLAM family member 5	Q9UIB8	0.198851	1.14778	0.00514836	0.0361517	0.0410159	1.02884	0.532841	0.751714	FALSE
9762-14	VASP	VASP	Vasodilator-stimulated phosphoprotein	P50552	0.265602	1.20214	0.00515948	0.0361768	0.322007	1.25007	0.0102423	0.123242	FALSE												X	X
9243-10	LYG1	LYG1	Lysozyme g-like protein 1	Q8N1E2	-0.135996	0.910041	0.00517973	0.0362657	-0.074786	0.949483	0.185495	0.443946	TRUE
5356-2	MIF	MIF	Macrophage migration inhibitory factor	P14174	-0.141548	0.906546	0.00520064	0.0363589	-0.0477449	0.967447	0.319655	0.590597	TRUE				0.894601
11371-1	GPR101	GP101	Probable G-protein coupled receptor 101	Q96P66	-0.212799	0.862862	0.0052227	0.0364435	-0.0245047	0.983158	0.696277	0.848993	FALSE
5909-51	NME1	Nucleoside diphosphate kinase A	Nucleoside diphosphate kinase A	P15531	0.193684	1.14368	0.00523516	0.0364435	0.0672569	1.04772	0.511184	0.737145	FALSE
5825-49	IFNGR1	IFN-g R1	Interferon gamma receptor 1	P15260	-0.280474	0.823321	0.00524251	0.0364435	-0.0891279	0.940091	0.164729	0.413571	FALSE	0.246339	0.105506								X		X
10938-13	CD58	sLFA-3	Lymphocyte function-associated antigen 3	P19256	0.214393	1.16022	0.00524318	0.0364435	0.0661406	1.04691	0.541672	0.757613	FALSE	-0.0689292	0.0845261						X	X	X		X	X
5475-10	PRKCB	PKC-B-II	Protein kinase C beta type (splice variant beta-II)	P05771	0.282197	1.21605	0.00532032	0.0369261	0.14539	1.10603	0.257058	0.527442	FALSE								X		X		X	X
5346-24	CPNE1	CPNE1	Copine-1	Q99829	0.207711	1.15485	0.00534706	0.0369996	0.105224	1.07566	0.296985	0.568705	FALSE					X		X	X	X	X	X	X	X
13690-26	BGN	BGN	Biglycan	P21810	0.214681	1.16045	0.00535361	0.0369996	-0.0488572	0.966702	0.498939	0.729293	TRUE
2967-8	VCAM1	VCAM-1	Vascular cell adhesion protein 1	P19320	-0.20176	0.869489	0.00535409	0.0369996	-0.134704	0.910857	0.0395998	0.207526	FALSE	0.55354	0.644987	0.675096								X	X	X
8265-225	TMPO	LAP2B	Lamina-associated polypeptide 2, isoforms beta/gamma	P42167	0.296743	1.22837	0.00538941	0.03719	0.17593	1.12969	0.16758	0.418207	FALSE										X		X
8827-1	ITM2A	ITM2A	Integral membrane protein 2A	O43736	-0.166695	0.890881	0.00540601	0.0372509	-0.094476	0.936612	0.188823	0.448327	FALSE
9744-139	DNAJA4	DNJA4	DnaJ homolog subfamily A member 4	Q8WW22	0.277308	1.21193	0.00542412	0.0372831	0.26707	1.20336	0.0134634	0.134062	FALSE										X		X	X
14074-2	SHC2	SHC2	SHC-transforming protein 2	P98077	-0.15569	0.897703	0.00542626	0.0372831	-0.0840926	0.943378	0.0995577	0.318067
5337-64	CD86	B7-2	T-lymphocyte activation antigen CD86	P42081	-0.203367	0.868521	0.00549796	0.0376804	-0.0746796	0.949553	0.256402	0.527159	FALSE										X	X	X	X
9321-400	NMB	NMB	Neuromedin-B	P08949	-0.222266	0.857218	0.00549981	0.0376804	-0.137004	0.909406	0.02522	0.16729	TRUE								X	X	X		X	X
5740-17	ROBO1	ROBO1	Roundabout homolog 1	Q9Y6N7	-0.309075	0.807159	0.0056022	0.0383271	-0.162993	0.89317	0.124158	0.356683	FALSE	0.311204	0.368598							X	X		X	X
2744-57	IGHG1 IGHG2 IGHG3 IGHG4 IGK@ IGL@	IgG	Immunoglobulin G	P01857	-0.388209	0.764077	0.0056174	0.0383661	0.234156	1.17622	0.0650613	0.259649	TRUE									X			X	X
3758-68	PROC	Activated Protein C	Activated Protein C	P04070	0.289867	1.22253	0.00562393	0.0383661	0.284545	1.21803	0.00943259	0.122165	TRUE	0.139694	-0.0942672	-0.076138					X
12703-6	NEK7	NEK7	Serine/threonine-protein kinase Nek7	Q8TDX7	0.238026	1.17938	0.00570962	0.0388437	0.148665	1.10854	0.232497	0.499939	FALSE									X	X		X
8034-6	DRGX	DRGX	Dorsal root ganglia homeobox protein	A6NNA5	-0.213666	0.862343	0.00571017	0.0388437	-0.0654973	0.955616	0.285607	0.558485	FALSE
10620-21	MSMB	PSP-94	Beta-microseminoprotein	P08118	-0.164653	0.892143	0.00572534	0.0388917	-0.0116813	0.991936	0.805759	0.908933	TRUE	0.832113	0.884977					X	X	X	X		X	X
12768-3	PPP1R3B	PPR3B	Protein phosphatase 1 regulatory subunit 3B	Q86XI6	-0.0906562	0.939095	0.00577176	0.0391515	-0.0935669	0.937203	0.0100964	0.123154
7738-299	STX2	STX2	Syntaxin-2	P32856	-0.234469	0.849998	0.00580715	0.0393358	-0.155132	0.89805	0.0816154	0.290384	FALSE												X
10616-67	PODXL2	PDXL2	Podocalyxin-like protein 2	Q9NZ53	-0.190444	0.876336	0.00585814	0.0396252	-0.0709647	0.952001	0.214509	0.478609	FALSE	0.0307153	-0.0088469
14246-50	DOK2	DOK2	Docking protein 2	O60496	0.255285	1.19357	0.00586991	0.0396488	0.212254	1.1585	0.0810572	0.289209		0.722357									X		X	X
8060-7	NRG2	NRG2	Pro-neuregulin-2, membrane-bound isoform	O14511	0.111263	1.08017	0.00592803	0.039985	-0.00866632	0.994011	0.826099	0.918969	TRUE												X
8263-64	TYMSOS	CR056	TYMS opposite strand protein	Q8TAI1	0.261218	1.19849	0.005958	0.0401306	0.250123	1.18931	0.0689958	0.268129
13536-56	POLI	POLI	DNA polymerase iota	Q9UNA4	-0.173371	0.886769	0.00597697	0.0401767	-0.0518919	0.96467	0.367372	0.634864	FALSE									X	X
9256-78	NPTX1	NPTX1	Neuronal pentraxin-1	Q15818	-0.162627	0.893397	0.00599334	0.0401767	-0.0564189	0.961648	0.298379	0.570032	FALSE	0.489381						X	X	X	X		X	X
4866-59	NTRK2	TrkB	BDNF/NT-3 growth factors receptor	Q16620	-0.216554	0.860619	0.00599818	0.0401767	-0.128505	0.914779	0.0756318	0.281138	FALSE	0.240657	0.169575								X		X	X
4487-1	FGF7	FGF7	Fibroblast growth factor 7	P21781	0.238078	1.17942	0.0059984	0.0401767	0.105748	1.07605	0.289973	0.561338	TRUE								X				X	X
13730-18	CTSC	CATC	Dipeptidyl peptidase 1	P53634	-0.171285	0.888051	0.0060223	0.0402804	-0.194068	0.874138	0.000237119	0.0180248	FALSE				0.732205
12664-19	PTPN13	PTN13	Tyrosine-protein phosphatase non-receptor type 13	Q12923	-0.100771	0.932535	0.00607424	0.0405175	-0.0982766	0.934148	0.0120326	0.13027	FALSE
12652-37	AHCYL1	SAHH2	Adenosylhomocysteinase 2	O43865	0.219312	1.16418	0.0060764	0.0405175	0.0539498	1.0381	0.552752	0.764404	FALSE												X
12625-138	KLHL7	KLHL7	Kelch-like protein 7	Q8IXQ5	-0.232364	0.851239	0.00608312	0.0405175	-0.114696	0.923577	0.0012983	0.0476669	FALSE
10008-43	GUCA1A	GUC1A	Guanylyl cyclase-activating protein 1	P43080	-0.162785	0.893299	0.0061058	0.0406121	-0.108316	0.92767	0.0239485	0.164748	FALSE
8863-3	PIK3R1	P85A	Phosphatidylinositol 3-kinase regulatory subunit alpha	P27986	-0.0579899	0.960602	0.00615403	0.0408761	-0.0266408	0.981703	0.215589	0.479321
2981-9	ESAM	ESAM	Endothelial cell-selective adhesion molecule	Q96AP7	-0.155485	0.897831	0.00621924	0.041252	-0.103242	0.930939	0.0798352	0.287289	FALSE				0.836855	X		X
10534-40	PARP1	PARP	Poly [ADP-ribose] polymerase 1	P09874	0.269529	1.20541	0.00626986	0.0414761	0.146177	1.10663	0.212244	0.476384	FALSE	0.0545852	0.583795	0.125859	0.806521
13658-31	PDGFC	PDGF-CC	Platelet-derived growth factor C	Q9NRA1	-0.110412	0.926323	0.00627035	0.0414761	-0.124016	0.91763	0.0407419	0.209349	TRUE	0.105444	0.0366951	-0.0596527	0.348054					X
11159-14	MUL1	MUL1	Mitochondrial ubiquitin ligase activator of NFKB 1	Q969V5	-0.187855	0.87791	0.00629525	0.0415403	-0.0464254	0.968333	0.573081	0.777916	FALSE
4989-7	FGG	Fibrinogen g-chain dimer	Fibrinogen gamma chain	P02679	-0.20854	0.865413	0.0062974	0.0415403	0.0027697	1.00192	0.980546	0.990639	TRUE									X	X		X	X
7839-99	FAM19A3	F19A3	Protein FAM19A3	Q7Z5A8	-0.117168	0.921996	0.00638437	0.042056	-0.0677787	0.954106	0.0619175	0.25236	TRUE													X
11510-51	APOL1	Apo L1	Apolipoprotein L1	O14791	0.136352	1.09912	0.00640897	0.0421601	-0.134163	0.911199	0.012464	0.131786	TRUE
2999-6	LSAMP	LSAMP	Limbic system-associated membrane protein	Q13449	-0.167942	0.890112	0.00643712	0.0422872	-0.126503	0.916049	0.059076	0.24752	FALSE							X	X	X	X		X	X
3152-57	TNFRSF1B	TNF sR-II	Tumor necrosis factor receptor superfamily member 1B	P20333	-0.213852	0.862232	0.0064468	0.0422928	-0.166017	0.8913	0.0405679	0.20895	TRUE	0.52013	0.665342	0.792193					X	X	X	X	X	X
3636-37	OLR1	OLR1	Oxidized low-density lipoprotein receptor 1	P78380	0.283624	1.21725	0.00645785	0.0423073	0.239844	1.18087	0.0559804	0.240984	TRUE				0.931149							X
13992-12	NSF	NSF	Vesicle-fusing ATPase	P46459	0.277694	1.21226	0.0064723	0.0423441	0.0987857	1.07087	0.492243	0.726005	FALSE									X	X		X
11277-23	ATF6	ATF6A	Cyclic AMP-dependent transcription factor ATF-6 alpha	P18850	-0.195122	0.873499	0.00651092	0.0424914	-0.0562353	0.961771	0.315171	0.586598	FALSE										X
14623-26	SUMO3	SUMO3	Small ubiquitin-related modifier 3	P55854	0.278756	1.21315	0.00651354	0.0424914	0.284206	1.21774	0.0149096	0.139242	FALSE										X		X
14068-29	CCL25	TECK	C-C motif chemokine 25	O15444	-0.131016	0.913188	0.0065258	0.0424914	-0.0859813	0.942143	0.0961339	0.313076	TRUE							X
3905-62	UBE2N	UBE2N	Ubiquitin-conjugating enzyme E2 N	P61088	0.266432	1.20283	0.00653031	0.0424914	0.173693	1.12794	0.153422	0.399495	FALSE												X	X
5708-1	LEAP2	LEAP2	Liver-expressed antimicrobial peptide 2	Q969E1	-0.16442	0.892287	0.00656955	0.0426887	-0.310959	0.806106	0.00525433	0.0987559	TRUE								X	X	X		X	X
10603-1	HTN3	HIS3	Histatin-3	P15516	-0.190737	0.876158	0.00660296	0.0428476	-0.312342	0.805333	0.000579218	0.0283425	TRUE									X	X		X	X
6634-4	NTN1	NET1	Netrin-1	O95631	-0.15369	0.898948	0.0066565	0.0431366	-0.0765534	0.94832	0.219124	0.48398	TRUE
11208-15	NAGPA	NAGPA	N-acetylglucosamine-1-phosphodiester alpha-N-acetylglucosaminidase	Q9UK23	-0.179498	0.88301	0.0066942	0.0433223	-0.0487161	0.966796	0.437767	0.686242	FALSE							X	X	X	X		X	X
5609-92	FAM19A5	F19A5	Protein FAM19A5	Q7Z5A7	-0.191258	0.875842	0.00672512	0.0434637	-0.0295579	0.97972	0.574473	0.777916	TRUE	0.140738	0.173216								X		X	X
4165-2	TG	Thyroglobulin	Thyroglobulin	P01266	-0.280001	0.823591	0.0067342	0.0434638	-0.0571421	0.961166	0.635012	0.815519	TRUE
12471-47	STAU1	STAU1	Double-stranded RNA-binding protein Staufen homolog 1	O95793	0.219559	1.16438	0.00675274	0.0435247	0.00794057	1.00552	0.921915	0.964195	FALSE
3710-49	PLG	Angiostatin	Angiostatin	P00747	-0.259025	0.835653	0.00681736	0.0438822	0.0292057	1.02045	0.742855	0.876801	TRUE					X		X	X	X	X		X	X
11202-70	TBX5	TBX5	T-box transcription factor TBX5	Q99593	0.268599	1.20464	0.00684321	0.0439894	-0.166072	0.891266	0.0603207	0.248388	FALSE
5092-51	JAG1	JAG1	Protein jagged-1	P78504	-0.267873	0.830543	0.00689981	0.0442938	-0.136268	0.90987	0.150153	0.394956	FALSE										X		X
10045-47	CUL3	CUL3	Cullin-3	Q13618	0.243457	1.18383	0.0069396	0.0444896	0.172292	1.12685	0.0768941	0.283266	FALSE
5460-60	DDX19B	DEAD-box protein 19B	ATP-dependent RNA helicase DDX19B	Q9UMR2	0.228605	1.1717	0.00695393	0.0445219	0.153276	1.11209	0.106268	0.330181	FALSE									X	X		X	X
11177-16	KRT5	K2C5	Keratin, type II cytoskeletal 5	P13647	-0.159572	0.89529	0.00696799	0.0445524	-0.0935284	0.937228	0.195126	0.456379	FALSE	0.314449								X	X		X
7860-9	HERC4	HERC4	Probable E3 ubiquitin-protein ligase HERC4	Q5GLZ8	0.221472	1.16592	0.00700296	0.0447107	-0.154614	0.898373	0.0597475	0.248132	FALSE
3590-8	C1S	C1s	Complement C1s subcomponent	P09871	0.181688	1.13421	0.00701507	0.0447107	-0.0398806	0.972735	0.527575	0.749258
6626-81	CHST12	CHSTC	Carbohydrate sulfotransferase 12	Q9NRB3	-0.277943	0.824766	0.00702077	0.0447107	-0.234811	0.849796	0.00466827	0.0940338	FALSE								X	X	X		X	X
9739-4	MSH2	MSH2	DNA mismatch repair protein Msh2	P43246	-0.142847	0.90573	0.00709028	0.0450934	-0.0104837	0.99276	0.899663	0.952994	FALSE
6408-2	INHBC	INHBC	Inhibin beta C chain	P55103	-0.160611	0.894646	0.00710275	0.0451128	-0.140336	0.907308	0.0944578	0.31026	TRUE	0.403779	0.737363		0.789248				X		X		X	X
8974-172	COL15A1	COFA1	Collagen alpha-1(XV) chain	P39059	-0.208098	0.865678	0.00713004	0.0452262	-0.00717719	0.995038	0.913674	0.960875	TRUE							X	X	X	X		X	X
3893-55	MSLN	Mesothelin	Mesothelin	Q13421	-0.105506	0.929479	0.00714078	0.0452344	-0.078839	0.946819	0.0876958	0.299554	TRUE
10346-5	STAT3	STAT3	Signal transducer and activator of transcription 3	P40763	0.243392	1.18377	0.00718047	0.0454242	0.315821	1.24472	0.0185722	0.151313	FALSE								X	X	X		X	X
4192-10	AKR1A1	AK1A1	Alcohol dehydrogenase [NADP(+)]	P14550	0.152245	1.1113	0.00718971	0.0454242	0.208516	1.1555	0.00687331	0.106997	FALSE					X	X	X	X	X	X	X	X	X
14078-69	XCL1	Lymphotactin	Lymphotactin	P47992	-0.209363	0.864919	0.00722807	0.0456064	0.0245034	1.01713	0.785359	0.899908	TRUE				0.819846			X
14136-234	CD93	C1QR1	Complement component C1q receptor	Q9NPY3	-0.125463	0.91671	0.00723846	0.0456118	-0.111002	0.925945	0.0443338	0.216433	FALSE	0.474867	0.763322	0.757428							X	X	X	X
7142-5	CPN1	CBPN	Carboxypeptidase N catalytic chain	P15169	0.238252	1.17956	0.00725868	0.0456791	0.0215055	1.01502	0.832015	0.92149	TRUE
6281-51	ST3GAL2	SIA4B	CMP-N-acetylneuraminate-beta-galactosamide-alpha-2,3-sialyltransferase 2	Q16842	0.264675	1.20137	0.00731484	0.0459721	0.212517	1.15871	0.119092	0.347758	TRUE
3443-61	HIPK3	HIPK3	Homeodomain-interacting protein kinase 3	Q9H422	-0.101788	0.931877	0.00734944	0.0460584	-0.0874121	0.94121	0.0500647	0.229216	FALSE
4499-21	PDGFA	PDGF-AA	Platelet-derived growth factor subunit A	P04085	0.22804	1.17124	0.00735048	0.0460584	0.321646	1.24976	0.00148484	0.0530663	TRUE	0.800987	0.742577	0.893029							X		X	X
14291-53	AGAP2	AGAP2	Arf-GAP with GTPase, ANK repeat and PH domain-containing protein 2	Q99490	0.226069	1.16964	0.00735741	0.0460584	0.151164	1.11047	0.21225	0.476384	FALSE									X			X
5690-49	TUFT1	TUFT1	Tuftelin	Q9NNX1	0.214494	1.1603	0.00740158	0.0462556	0.055739	1.03939	0.562443	0.770243	TRUE												X
9500-5	GPLD1	PHLD	Phosphatidylinositol-glycan-specific phospholipase D	P80108	-0.0600865	0.959207	0.00740824	0.0462556	-0.0580397	0.960568	0.08101	0.289209	TRUE
14593-152	FAM210A	F210A	Protein FAM210A	Q96ND0	0.210556	1.15713	0.00743803	0.0463812	0.19048	1.14114	0.0603108	0.248388	FALSE
10462-14	INSL5	INSL5	Insulin-like peptide INSL5	Q9Y5Q6	-0.116998	0.922104	0.00745279	0.0464128	-0.0941484	0.936825	0.0108261	0.126455	TRUE								X	X	X		X
11121-56	VWC2	VWC2	Brorin	Q2TAL6	-0.14119	0.906771	0.00758136	0.0471521	-0.168265	0.889912	0.00459529	0.0936461	TRUE							X
12425-104	ARF6	ARF6	ADP-ribosylation factor 6	P62330	0.186288	1.13783	0.00760233	0.0472191	0.0252957	1.01769	0.768603	0.89155	FALSE
10795-32	IL15	IL-15	Interleukin-15	P40933	0.202957	1.15105	0.00762661	0.0472191	-0.238037	0.847898	0.00800748	0.112873	TRUE
4440-15	FCRL3	FCRL3	Fc receptor-like protein 3	Q96P31	-0.167793	0.890203	0.00763101	0.0472191	-0.138385	0.908536	0.0535218	0.236672	FALSE	0.546644	0.547477			X		X	X	X	X	X	X	X
6416-8	GKN2	GKN2	Gastrokine-2	Q86XP6	-0.191476	0.875709	0.00763157	0.0472191	-0.234492	0.849984	0.00181487	0.0563878	TRUE								X	X	X		X	X
12434-25	IST1	K0174	IST1 homolog	P53990	0.266299	1.20272	0.00765942	0.0473303	0.195495	1.14512	0.0763718	0.281775	FALSE												X	X
11952-1	IGDCC3	IGDC3	Immunoglobulin superfamily DCC subclass member 3	Q8IVU1	0.326634	1.25408	0.00773201	0.0477173	0.133426	1.0969	0.266529	0.537662	FALSE
7090-17	GALNT1	GALT1	Polypeptide N-acetylgalactosaminyltransferase 1	Q10472	-0.246784	0.842773	0.00774961	0.047727	-0.148509	0.902182	0.0993243	0.317745	TRUE												X
8352-26	SIGLEC12	SIG12	Sialic acid-binding Ig-like lectin 12	Q96PQ1	-0.183973	0.880276	0.00775352	0.047727	0.0463388	1.03264	0.652165	0.824068	FALSE								X
5063-12	CD244	CD244	Natural killer cell receptor 2B4	Q9BZW8	-0.24491	0.843868	0.00777527	0.0477994	-0.0492074	0.966467	0.669095	0.833584	FALSE	0.159493	0.0671865	0.214474							X	X	X	X
12583-77	ARAF	ARAF	Serine/threonine-protein kinase A-Raf	P10398	0.203956	1.15185	0.007788	0.0478163	-0.00590021	0.995919	0.944308	0.974631
5604-30	HPSE	HPSE	Heparanase	Q9Y251	0.181605	1.13415	0.00785203	0.0481477	0.176013	1.12976	0.00614124	0.102215	TRUE								X	X	X
11544-39	PHF3	PHF3	PHD finger protein 3	Q92576	0.279208	1.21353	0.00788719	0.0483015	0.209059	1.15593	0.090447	0.303114
2879-9	SERPINA3	a1-Antichymotrypsin	Alpha-1-antichymotrypsin	P01011	-0.306841	0.80841	0.00789885	0.0483111	0.248568	1.18803	0.0193534	0.152743	TRUE					X	X			X	X		X
13268-45	WNT5A	WNT5A	Protein Wnt-5a	P41221	-0.23399	0.85028	0.00793215	0.0484529	-0.0745729	0.949623	0.452168	0.694272	TRUE
10365-132	IL12B IL23A	IL-23	Interleukin-23	P29460 Q9NPF7	-0.245798	0.843349	0.00801322	0.0488858	-0.104547	0.930097	0.0756003	0.281138	TRUE							X		X		X
8014-359	MANEA	MANEA	Glycoprotein endo-alpha-1,2-mannosidase	Q5SRI9	-0.205654	0.867145	0.00803112	0.0489326	-0.0745073	0.949666	0.280988	0.555193	FALSE							X	X	X	X		X	X
3365-7	DKK4	Dkk-4	Dickkopf-related protein 4	Q9UBT3	0.156764	1.11478	0.00804178	0.0489353	0.194594	1.1444	0.0140616	0.137151	TRUE	-0.0682952	0.094345
12825-18	APPL1	DP13A	DCC-interacting protein 13-alpha	Q9UKG1	-0.169587	0.889097	0.00807855	0.0490966	-0.0697798	0.952783	0.122945	0.355545	FALSE
2711-6	CNTFR	CNTFR alpha	Ciliary neurotrophic factor receptor subunit alpha	P26992	0.228623	1.17172	0.00809607	0.0491408	0.0501428	1.03537	0.582713	0.783056	FALSE
12718-43	PIN4	PIN4	Peptidyl-prolyl cis-trans isomerase NIMA-interacting 4	Q9Y237	0.288946	1.22175	0.0081272	0.0492673	0.240097	1.18107	0.0256247	0.168799	FALSE									X	X
7196-21	IFNW1	IFN-w	Interferon omega-1	P05000	-0.167034	0.890672	0.00822659	0.0498067	-0.124031	0.91762	0.0901527	0.303114	TRUE
6409-57	ADGRF5	GP116	Adhesion G protein-coupled receptor F5	Q8IZF2	-0.111932	0.925348	0.00830588	0.0501639	-0.0022448	0.998445	0.950523	0.977189	FALSE							X		X	X		X	X
5225-50	CSNK2A1 CSNK2B	CK2-A1:B	Casein kinase II 2-alpha:2-beta heterotetramer	P68400 P67870	0.266321	1.20274	0.00830653	0.0501639	0.192125	1.14245	0.11135	0.338574
8232-90	AMICA1	JAML1	Junctional adhesion molecule-like	Q86YT9	-0.13003	0.913813	0.00832143	0.0501906	-0.128084	0.915046	0.00152159	0.0538663	FALSE							X
11699-16	PTP4A2	TP4A2	Protein tyrosine phosphatase type IVA 2	Q12974	-0.240398	0.846512	0.00834266	0.0502089	-0.0741205	0.949921	0.385114	0.647169	FALSE										X
3182-38	ENTPD1	CD39	Ectonucleoside triphosphate diphosphohydrolase 1	P49961	-0.263182	0.833248	0.00835101	0.0502089	-0.307994	0.807764	0.0212091	0.158446	FALSE								X				X
13090-17	S100A6	S100A6	Protein S100-A6	P06703	0.226404	1.16992	0.00835592	0.0502089	0.126774	1.09185	0.203421	0.465893	FALSE										X	X	X	X
11480-1	ALDH3A1	Aldehyde dehydrogenase, class 3	Aldehyde dehydrogenase, dimeric NADP-preferring	P30838	0.213166	1.15923	0.00841796	0.0505183	0.118513	1.08561	0.131653	0.367845	FALSE	0.255661	0.301609	0.325306				X	X	X	X		X	X
9038-12	JTB	JTB	Protein JTB	O76095	-0.167337	0.890485	0.00846346	0.0507034	-0.151088	0.900571	0.0396939	0.207526	FALSE													X
11217-16	CTBP1	CTBP1	C-terminal-binding protein 1	Q13363	0.229403	1.17235	0.00846997	0.0507034	0.104295	1.07497	0.387038	0.64798	FALSE
3820-68	MAPKAPK2	MAPK2	MAP kinase-activated protein kinase 2	P49137	0.200987	1.14948	0.00850361	0.0508412	0.16975	1.12486	0.104446	0.32671	FALSE					X				X	X		X	X
3320-49	IGFBP7	IGFBP-7	Insulin-like growth factor-binding protein 7	Q16270	0.287346	1.22039	0.00852564	0.0508514	-0.128721	0.914642	0.164504	0.413571	TRUE	0.36873	0.522925	0.519876		X		X	X	X	X	X	X	X
5888-29	EIF5A	eIF-5A-1	Eukaryotic translation initiation factor 5A-1	P63241	0.238139	1.17947	0.00853907	0.0508514	0.15318	1.11202	0.152682	0.398255	FALSE	0.151318	0.0377754										X	X
3031-66	FTH1 FTL	Ferritin	Ferritin	P02794 P02792	0.216304	1.16175	0.00854054	0.0508514	-0.0129953	0.991033	0.883501	0.946323
3872-2	TPT1	TCTP	Translationally-controlled tumor protein	P13693	0.267948	1.20409	0.00854779	0.0508514	0.198462	1.14747	0.0878903	0.299791	FALSE	0.124494											X	X
9971-5	CSMD2	CSMD2	CUB and sushi domain-containing protein 2	Q7Z408	0.187178	1.13853	0.00860081	0.0511033	-0.0280438	0.980749	0.754952	0.884409	FALSE
6897-38	B3GAT3	B3GA3	Galactosylgalactosylxylosylprotein 3-beta-glucuronosyltransferase 3	O94766	-0.231083	0.851995	0.00862753	0.0511907	-0.215106	0.861483	0.0457492	0.219372	FALSE							X	X	X	X		X	X
9544-24	C7orf69	CG069	Uncharacterized protein C7orf69	Q9H7B7	0.178665	1.13184	0.00865752	0.0511907	0.166701	1.12249	0.055473	0.240606	TRUE
2358-19	FLT4	VEGF sR3	Vascular endothelial growth factor receptor 3	P35916	-0.15255	0.899659	0.00866571	0.0511907	-0.0883949	0.940569	0.0893839	0.302729	TRUE				0.890896			X				X
3175-51	ADAMTS13	ATS13	A disintegrin and metalloproteinase with thrombospondin motifs 13	Q76LX8	-0.192734	0.874946	0.00866824	0.0511907	-0.0443595	0.96972	0.564952	0.772016	TRUE	0.520072	0.420653	0.543936		X		X	X	X	X	X	X	X
3642-4	CD84	SLAF5	SLAM family member 5	Q9UIB8	-0.286172	0.820075	0.00866896	0.0511907	-0.0664815	0.954964	0.499753	0.729293	FALSE
13409-9	NSG2	NSG2	Neuron-specific protein family member 2	Q9Y328	0.19414	1.14404	0.00868254	0.0512077	0.228607	1.1717	0.00666657	0.106871	FALSE
8978-30	MAP4K3	M4K3	Mitogen-activated protein kinase kinase kinase kinase 3	Q8IVH8	-0.234595	0.849924	0.00871991	0.0513649	-0.0697918	0.952775	0.500079	0.729293
12409-90	RAB7B	RAB7B	Ras-related protein Rab-7b	Q96AH8	-0.235946	0.849128	0.00874025	0.0514214	-0.195811	0.873082	0.0139278	0.136961	FALSE									none
5734-13	PVRL4	nectin-4	Nectin-4	Q96NY8	-0.11412	0.923946	0.00875384	0.0514382	0.0141538	1.00986	0.756859	0.885128	TRUE	0.151258	0.0875437								X		X
7113-1	GRPEL1	GRPE1	GrpE protein homolog 1, mitochondrial	Q9HAV7	-0.126795	0.915864	0.00877069	0.051474	-0.0790884	0.946656	0.151929	0.397373	FALSE	0.577287								X
3052-8	FASLG	Fas ligand, soluble	Tumor necrosis factor ligand superfamily member 6, soluble form	P48023	-0.143447	0.905354	0.00881399	0.0515773	-0.0429249	0.970685	0.499846	0.729293	TRUE	0.161563	0.13481
12558-3	UBASH3B	UBS3B	Ubiquitin-associated and SH3 domain-containing protein B	Q8TF42	0.224588	1.16844	0.0088204	0.0515773	0.302305	1.23311	0.0149738	0.139242	FALSE								X	X	X		X	X
2647-66	GDI2	Rab GDP dissociation inhibitor beta	Rab GDP dissociation inhibitor beta	P50395	0.259423	1.197	0.0088206	0.0515773	0.215742	1.1613	0.066488	0.262283	FALSE								X	X	X		X	X
9357-4	CREG1	CREG1	Protein CREG1	O75629	-0.164611	0.892169	0.00883809	0.0516166	-0.201922	0.869392	0.00554351	0.100033	TRUE	0.667576						X	X	X	X		X
13387-55	EHF	EHF	ETS homologous factor	Q9NZC4	-0.0933034	0.937374	0.00900148	0.0525068	-0.0279064	0.980843	0.517722	0.742999	FALSE
7192-37	IFNLR1	CRF2-12	Interferon lambda receptor 1	Q8IU57	-0.231783	0.851582	0.00904539	0.052526	-0.136672	0.909615	0.0461141	0.219596	FALSE	0.220446	0.308321						X	X	X		X	X
12906-137	FLNA	filamin A	Filamin-A	P21333	-0.22812	0.853747	0.00906557	0.052526	-0.0865749	0.941756	0.224283	0.490004	FALSE
11636-33	TAGLN2	Transgelin-2	Transgelin-2	P37802	-0.304358	0.809803	0.00907555	0.052526	-0.0872284	0.941329	0.348857	0.618082										X	X		X	X
9794-17	ADCK4	ADCK4	AarF domain-containing protein kinase 4	Q96D53	-0.0927907	0.937707	0.0090766	0.052526	-0.0137647	0.990504	0.718905	0.862434	FALSE												X
9583-17	RNF24	RNF24	RING finger protein 24	Q9Y225	0.217641	1.16283	0.00907669	0.052526	-0.188413	0.87757	0.0229817	0.163334	FALSE
3169-70	IDUA	IDUA	Alpha-L-iduronidase	P35475	-0.166222	0.891173	0.00907743	0.052526	-0.14737	0.902895	1.8335e-05	0.00302781	FALSE	0.814935	0.835925	0.809362				X	X	X	X	X	X	X
10835-25	A4GNT	A4GCT	Alpha-1,4-N-acetylglucosaminyltransferase	Q9UNA3	-0.0690784	0.953247	0.00908155	0.052526	-0.035443	0.975732	0.123702	0.356229	FALSE										X
14131-37	EFNB2	EFNB2	Ephrin-B2	P52799	-0.27687	0.82538	0.00910532	0.0526	-0.173611	0.88662	0.0839124	0.29397	FALSE								X		X		X
9511-61	NXPH2	NXPH2	Neurexophilin-2	O95156	0.158389	1.11604	0.00919304	0.0530427	-0.135061	0.910631	0.0140201	0.137025	TRUE
11651-24	AGO1	AGO1	Protein argonaute-1	Q9UL18	-0.218356	0.859544	0.00926547	0.0533662	0.0539659	1.03811	0.519004	0.743497	FALSE
14063-17	OSM	OSM	Oncostatin-M	P13725	-0.147012	0.903119	0.00927138	0.0533662	-0.0961358	0.935535	0.0718227	0.273688	TRUE	0.209113	0.286049	0.202087	0.47519
11830-48	PTPN11	SHP-2	Tyrosine-protein phosphatase non-receptor type 11	Q06124	0.242114	1.18272	0.00933194	0.0536227	0.161251	1.11826	0.144373	0.386043	FALSE
5882-34	EEF1B2	EF-1-beta	Elongation factor 1-beta	P24534	0.243957	1.18424	0.00933834	0.0536227	0.18695	1.13835	0.108491	0.33348
12671-35	SULT1B1	ST1B1	Sulfotransferase family cytosolic 1B member 1	O43704	0.152805	1.11173	0.00934971	0.0536236	-0.139135	0.908064	0.254027	0.524821	FALSE													X
12546-1	SMTN	SMTN	Smoothelin	P53814	-0.238122	0.847848	0.00937476	0.0536791	0.100277	1.07198	0.200703	0.462767	FALSE												X
13406-161	CD300C	CLM6	CMRF35-like molecule 6	Q08708	-0.0823669	0.944507	0.0093818	0.0536791	-0.0444763	0.969642	0.0677589	0.265112	FALSE
10009-2	IRF1	IRF1	Interferon regulatory factor 1	P10914	-0.159366	0.895418	0.0094305	0.0538934	-0.259008	0.835662	0.0058206	0.101	FALSE
6297-49	HS3ST1	HS3S1	Heparan sulfate glucosamine 3-O-sulfotransferase 1	O14792	0.233252	1.17548	0.00948124	0.0540691	-0.1526	0.899627	0.174241	0.426388	FALSE
13522-20	VSNL1	VISL1	Visinin-like protein 1	P62760	-0.216513	0.860643	0.00948382	0.0540691	-0.101347	0.932162	0.203683	0.465901														X
10391-1	ANGPTL3	ANGL3	Angiopoietin-related protein 3	Q9Y5C1	0.10463	1.07522	0.00970803	0.0552815	-0.0627625	0.957429	0.195811	0.456987	TRUE	0.598645	0.725525	0.711552	0.871498				X	X	X		X	X
9244-27	PPT1	PPT1	Palmitoyl-protein thioesterase 1	P50897	0.204836	1.15256	0.00973495	0.055369	0.19411	1.14402	0.0171758	0.148475	TRUE							X	X	X	X		X	X
5030-52	SIRT2	SIRT2	NAD-dependent protein deacetylase sirtuin-2	Q8IXJ6	0.15842	1.11606	0.00979023	0.0556173	0.170401	1.12537	0.104791	0.327147	FALSE	0.494454	0.517748	0.208129
10910-6	CEACAM4	CEAM4	Carcinoembryonic antigen-related cell adhesion molecule 4	O75871	-0.203864	0.868222	0.00981636	0.0556997	-0.117958	0.921491	0.152909	0.398629	FALSE													X
5255-22	PDE4D	PDE4D	cAMP-specific 3',5'-cyclic phosphodiesterase 4D	Q08499	0.294323	1.22631	0.00983606	0.0557454	0.121665	1.08799	0.411469	0.667296	FALSE												X
10037-98	SIGLEC12	SIG12	Sialic acid-binding Ig-like lectin 12	Q96PQ1	-0.100835	0.932493	0.00987326	0.0558901	-0.0554395	0.962301	0.139402	0.378456	FALSE							X	X	X	X		X	X
9248-36	MYDGF	CS010	Myeloid-derived growth factor	Q969H8	-0.137427	0.909139	0.00992476	0.0560714	-0.0526865	0.964139	0.372593	0.638408	TRUE									X	X		X	X
14011-17	S100A11	S100A11	Protein S100-A11	P31949	0.204634	1.15239	0.0099287	0.0560714	0.139174	1.10127	0.151112	0.396099	FALSE	0.0739432	0.0693523
12538-19	RGS7	RGS7	Regulator of G-protein signaling 7	P49802	0.172786	1.12723	0.0100137	0.056485	0.0492274	1.03471	0.492998	0.726005	FALSE
5138-50	TNFRSF12A	TWEAKR	Tumor necrosis factor receptor superfamily member 12A	Q9NP84	-0.266708	0.831214	0.0100406	0.0565702	-0.131382	0.912956	0.0457788	0.219372	FALSE	0.0035622	-0.013139
7795-14	KLRC3	NKG2E	NKG2-E type II integral membrane protein	Q07444	-0.229818	0.852743	0.0100686	0.0566143	-0.234336	0.850076	0.0185661	0.151313	FALSE
5668-49	AGR3	AGR3	Anterior gradient protein 3 homolog	Q8TD06	-0.132945	0.911968	0.0100721	0.0566143	-0.0742995	0.949803	0.0745965	0.279314	FALSE				0.637343
4976-57	CRK	CRK	Adapter molecule crk	P46108	-0.276126	0.825806	0.0101066	0.0567076	-0.0843716	0.943195	0.294744	0.56597	FALSE								X				X	X
4553-65	HDGFRP2	HDGR2	Hepatoma-derived growth factor-related protein 2	Q7Z4V5	0.284207	1.21774	0.0101124	0.0567076	0.234467	1.17647	0.079726	0.287289	FALSE
8007-19	CTSB	Cathepsin B	Cathepsin B	P07858	-0.106607	0.92877	0.0101355	0.0567707	-0.102389	0.931489	0.0124292	0.131786	TRUE	0.777799							X	X	X		X	X
6064-4	ERP44	TXNDC4	Endoplasmic reticulum resident protein 44	Q9BS26	0.217608	1.1628	0.0103036	0.057645	0.324691	1.2524	0.0017078	0.0563062	FALSE	0.400166
12494-99	GABARAPL2	GBRL2	Gamma-aminobutyric acid receptor-associated protein-like 2	P60520	0.24734	1.18702	0.0103423	0.057729	0.220076	1.16479	0.0408661	0.209762	FALSE								X	X	X		X	X
3292-75	CD48	CD48	CD48 antigen	P09326	-0.152506	0.899686	0.0103428	0.057729	-0.0697758	0.952786	0.248595	0.518881	TRUE	0.400763	0.368177					X	X	X	X	X	X	X
12455-48	MYNN	MYNN	Myoneurin	Q9NPC7	-0.167434	0.890425	0.0103793	0.0578656	-0.214556	0.861811	0.00266603	0.0713375	FALSE
2827-23	CX3CL1	Fractalkine/CX3CL-1	Fractalkine	P78423	0.205017	1.1527	0.010446	0.0581605	-0.243809	0.844513	0.01936	0.152743	TRUE	0.0397291	0.172325	0.33583				X	X	X	X		X
7927-16	ST6GALNAC5	SIA7E	Alpha-N-acetylgalactosaminide alpha-2,6-sialyltransferase 5	Q9BVH7	-0.168124	0.89	0.0104565	0.0581605	-0.0644789	0.956291	0.259639	0.528733	FALSE								X
4815-25	TXNDC12	TXD12	Thioredoxin domain-containing protein 12	O95881	-0.101544	0.932035	0.0104736	0.0581881	0.0226531	1.01583	0.570381	0.77601	FALSE
9106-87	LYSMD4	LYSM4	LysM and putative peptidoglycan-binding domain-containing protein 4	Q5XG99	0.183288	1.13547	0.0106682	0.0592007	0.117593	1.08492	0.109644	0.335091	FALSE
12587-65	ARL2	ARL2	ADP-ribosylation factor-like protein 2	P36404	-0.188468	0.877537	0.010708	0.0593526	-0.088397	0.940567	0.249636	0.520011	FALSE
8046-9	LGALS1	Galectin-1	Galectin-1	P09382	-0.191683	0.875583	0.0108751	0.0602088	0.0144448	1.01006	0.876228	0.942944	TRUE	0.23069	0.0542224
8565-160	PLVAP	PLVAP	Plasmalemma vesicle-associated protein	Q9BX97	-0.128363	0.914869	0.0110133	0.0608382	-0.0296273	0.979673	0.346046	0.615835	FALSE													X
3795-6	ADAM9	ADAM 9	Disintegrin and metalloproteinase domain-containing protein 9	Q13443	-0.138322	0.908575	0.0110141	0.0608382	-0.135411	0.91041	0.0464646	0.220534	TRUE
12350-86	ETS2	ETS2	Protein C-ets-2	P15036	-0.106337	0.928944	0.0110434	0.0609293	-0.0770824	0.947973	0.166364	0.415689	FALSE
9315-16	MUL1	MUL1	Mitochondrial ubiquitin ligase activator of NFKB 1	Q969V5	0.187668	1.13892	0.0110649	0.0609779	0.0180093	1.01256	0.832917	0.922062	FALSE
14099-20	PSMA4	PSA4	Proteasome subunit alpha type-4	P25789	-0.130101	0.913767	0.011098	0.0610899	-0.0279839	0.98079	0.751399	0.882405	FALSE
6070-11	QSOX1	QSCN6	Sulfhydryl oxidase 1	O00391	-0.269974	0.829335	0.0111256	0.0611718	-0.127752	0.915256	0.0556617	0.240789	TRUE								X
11319-106	MRE11A	MRE11	Double-strand break repair protein MRE11A	P49959	0.199126	1.148	0.0111544	0.0612164	0.0411732	1.02895	0.546888	0.761395	FALSE										X
7943-16	CUZD1	CUZD1	CUB and zona pellucida-like domain-containing protein 1	Q86UP6	0.116887	1.08439	0.0111593	0.0612164	-0.0449946	0.969293	0.389182	0.649367	FALSE								X
12399-194	CCDC50	CCD50	Coiled-coil domain-containing protein 50	Q8IVM0	0.232529	1.17489	0.0112098	0.0613498	-0.00964205	0.993339	0.870912	0.94149	FALSE												X
10914-4	CHIC2	CHIC2	Cysteine-rich hydrophobic domain-containing protein 2	Q9UKJ5	-0.218175	0.859652	0.0112216	0.0613498	-0.247797	0.842181	0.024102	0.164892	FALSE
8837-8	MFAP3L	MFA3L	Microfibrillar-associated protein 3-like	O75121	-0.155234	0.897986	0.0112221	0.0613498	-0.0410477	0.971949	0.522469	0.74605	FALSE
12980-31	RBM22	RBM22	Pre-mRNA-splicing factor RBM22	Q9NW64	-0.106939	0.928556	0.0112993	0.0617016	0.0427018	1.03004	0.44434	0.690391	FALSE
2768-56	HPX	Hemopexin	Hemopexin	P02790	0.0316562	1.02218	0.0113396	0.0617909	-0.0269296	0.981507	0.0260692	0.17008	TRUE
4392-54	FGF12	FGF-12	Fibroblast growth factor 12	P61328	-0.246794	0.842767	0.0113414	0.0617909	-0.0249139	0.982879	0.830452	0.920396	FALSE
10445-20	APOM	ApoM	Apolipoprotein M	O95445	-0.205532	0.867219	0.0113655	0.0617916	-0.047803	0.967408	0.525155	0.747227	TRUE	0.360518	0.597515	0.683505	0.637369			X	X	X	X		X	X
14124-6	EFNA2	Ephrin-A2	Ephrin-A2	O43921	-0.17372	0.886554	0.0113674	0.0617916	-0.1691	0.889397	0.0123777	0.131786	FALSE													X
6918-183	CCK	CCKN	Cholecystokinin	P06307	-0.19572	0.873137	0.0114192	0.0620029	-0.252519	0.83943	0.00925485	0.122061	TRUE												X	X
13119-26	SERPINA10	protein Z inhibitor	Protein Z-dependent protease inhibitor	Q9UK55	-0.145302	0.90419	0.0114424	0.0620586	0.0413222	1.02906	0.598798	0.793333	TRUE							X	X	X	X	X	X	X
4237-70	LCMT1	LCMT1	Leucine carboxyl methyltransferase 1	Q9UIC8	-0.188702	0.877395	0.0114726	0.062088	-0.0363795	0.975099	0.658299	0.828104
5636-10	MFAP4	MFAP4	Microfibril-associated glycoprotein 4	P55083	-0.211859	0.863424	0.0114738	0.062088	-0.261536	0.834199	0.00182333	0.0563878	TRUE									X	X		X	X
9242-11	BTC	BTC	BTC	P35070	0.177697	1.13108	0.0115357	0.0623526	-0.0461468	0.96852	0.574355	0.777916	TRUE
9805-51	SEMA4B	SEM4B	Semaphorin-4B	Q9NPR2	-0.165733	0.891476	0.0115701	0.0624644	-0.0962779	0.935443	0.170959	0.42224	FALSE
13098-93	FIGF	VEGF-D	Vascular endothelial growth factor D	O43915	-0.144723	0.904553	0.0115887	0.0624644	-0.0905227	0.939182	0.176212	0.43055	TRUE	0.687299	0.477639	0.702009	0.553638					X	X
7933-75	ADAM22	ADA22	Disintegrin and metalloproteinase domain-containing protein 22	Q9P0K1	-0.134095	0.911241	0.0115955	0.0624644	-0.142449	0.90598	0.0230333	0.163334	FALSE	0.270671	0.254345						X	X	X		X	X
2697-7	PF4	PF-4	Platelet factor 4	P02776	0.233574	1.17574	0.0116145	0.0624964	0.28788	1.22085	0.00973447	0.122165	TRUE									X	X		X	X
14050-61	EFNA4	Ephrin-A4	Ephrin-A4	P52798	-0.271569	0.828418	0.0116664	0.0627053	-0.181444	0.88182	0.0639001	0.257158	TRUE
10977-55	UCMA	UCMA	Unique cartilage matrix-associated protein	Q8WVF2	-0.143939	0.905045	0.0116912	0.0627683	-0.0895658	0.939806	0.0869123	0.298368	TRUE							X		X	X		X	X
8613-97	RTBDN	RTBDN	Retbindin	Q9BSG5	0.195916	1.14545	0.011731	0.0629114	0.149889	1.10948	0.0697073	0.269231	TRUE	0.0460705
5201-50	PDE9A	PDE9A	High affinity cGMP-specific 3',5'-cyclic phosphodiesterase 9A	O76083	-0.124515	0.917313	0.0117684	0.0630093	-0.041978	0.971322	0.377987	0.642591	FALSE
2682-68	HSPD1	HSP 60	60 kDa heat shock protein, mitochondrial	P10809	-0.235287	0.849516	0.0117756	0.0630093	0.0193169	1.01348	0.859801	0.935973	FALSE
8079-39	EID3	EID3	EP300-interacting inhibitor of differentiation 3	Q8N140	-0.0739734	0.950018	0.0118308	0.0632089	-0.0152081	0.989514	0.517946	0.743092	FALSE
8039-41	FAM177A1	F177A	Protein FAM177A1	Q8N128	-0.156434	0.89724	0.0118508	0.0632089	-0.0781953	0.947242	0.360287	0.62762								X	X	X	X		X	X
9314-9	PSG5	PSG5	Pregnancy-specific beta-1-glycoprotein 5	Q15238	0.196622	1.14601	0.0118525	0.0632089	-0.181215	0.88196	0.0250275	0.166931	TRUE								X	X	X		X	X
9220-7	EPHB3	EPHB3	Ephrin type-B receptor 3	P54753	-0.0608976	0.958667	0.0118855	0.0633082	-0.0471382	0.967854	0.0585335	0.246651	FALSE													X
3322-52	LRIG3	LRIG3	Leucine-rich repeats and immunoglobulin-like domains protein 3	Q6UXM1	-0.271971	0.828187	0.0118976	0.0633082	-0.142896	0.9057	0.176434	0.430873	FALSE							X	X	X	X	X	X	X
9850-38	EIF1AX	IF1AX	Eukaryotic translation initiation factor 1A, X-chromosomal	P47813	0.212416	1.15863	0.0119503	0.0634435	0.0913132	1.06534	0.300985	0.572452
2877-3	UBE2I	UBC9	SUMO-conjugating enzyme UBC9	P63279	0.267028	1.20333	0.0119562	0.0634435	0.228449	1.17157	0.0920335	0.306221	FALSE												X	X
9560-56	CD96	TACT	T-cell surface protein tactile	P40200	-0.117751	0.921623	0.0119738	0.0634435	-0.00941251	0.993497	0.789272	0.901759	FALSE
8601-167	LRP1	sLRP1	Low-density lipoprotein receptor-related protein 1, soluble	Q07954	0.13937	1.10142	0.011976	0.0634435	0.104561	1.07517	0.200674	0.462767	FALSE	0.0583573	0.0828889	0.0394642
14688-6	PTPN7	PTN7	Tyrosine-protein phosphatase non-receptor type 7	P35236	0.177104	1.13061	0.0120536	0.0637024	0.0787415	1.0561	0.235146	0.50295	FALSE									X	X		X
5852-6	S100A12	S100A12	Protein S100-A12	P80511	0.207625	1.15479	0.0120572	0.0637024	0.111761	1.08055	0.396944	0.655957	TRUE	0.704612	0.864679	0.653419					X	X	X		X
9831-12	G3BP2	G3BP2	Ras GTPase-activating protein-binding protein 2	Q9UN86	0.229222	1.1722	0.0120648	0.0637024	0.219346	1.16421	0.0411943	0.210447	FALSE												X
5980-55	BOLA3	BOLA3	BolA-like protein 3	Q53S33	0.19895	1.14786	0.0120782	0.0637031	0.127114	1.09211	0.0970026	0.315374	FALSE									X	X		X
6967-5	MEP1B	MEP1B	Meprin A subunit beta	Q16820	-0.166488	0.891009	0.0121456	0.0639884	-0.0811228	0.945322	0.14143	0.381462	TRUE	-0.0408002
6576-1	ART4	ART4	Ecto-ADP-ribosyltransferase 4	Q93070	-0.186074	0.878994	0.012216	0.0642886	-0.235868	0.849174	0.000931716	0.0398392	FALSE							X	X	X	X		X	X
12077-32	MSTN	Myostatin	Growth/differentiation factor 8	O14793	-0.138371	0.908545	0.0122442	0.0643663	-0.0395532	0.972956	0.418899	0.672965	TRUE				0.727306
6086-15	CHRDL2	CRDL2	Chordin-like protein 2	Q6WN34	-0.118693	0.921022	0.0122962	0.0645687	-0.0629097	0.957331	0.212998	0.476662	TRUE	0.594624	0.877006					X	X	X	X		X	X
10615-18	MPZ	MYP0	Myelin protein P0	P25189	-0.222863	0.856863	0.0123571	0.0648173	-0.145724	0.903926	0.102876	0.324165	FALSE
8358-30	PRDX3	Peroxiredoxin-3	Thioredoxin-dependent peroxide reductase, mitochondrial	P30048	-0.267952	0.830498	0.01238	0.0648265	-0.0317286	0.978247	0.727829	0.867489	FALSE	0.706232	0.567293							X			X	X
7926-13	SPINT3	SPIT3	Kunitz-type protease inhibitor 3	P49223	-0.092917	0.937625	0.0123914	0.0648265	0.000372884	1.00026	0.992025	0.99629	TRUE							X	X	X	X		X	X
13493-5	GRID1	GRID1	Glutamate receptor ionotropic, delta-1	Q9ULK0	0.110936	1.07993	0.0123995	0.0648265	-0.0362376	0.975195	0.492919	0.726005	FALSE
10058-1	RAD23A	RD23A	UV excision repair protein RAD23 homolog A	P54725	0.278665	1.21307	0.0124569	0.0649979	0.0186282	1.013	0.862299	0.937624	FALSE
12527-50	THRA	THA	Thyroid hormone receptor alpha	P10827	0.203339	1.15136	0.0124594	0.0649979	0.0730508	1.05194	0.287315	0.559625	FALSE
9883-29	GLO1	Glyoxalase I	Lactoylglutathione lyase	Q04760	0.253722	1.19228	0.0125632	0.0654682	0.13955	1.10156	0.221309	0.486352		0.715184	0.592225	0.599899					X	X	X		X
7157-22	PCDHA4	PCDA4	Protocadherin alpha-4	Q9UN74	-0.0795854	0.94633	0.012593	0.0654869	-0.0500835	0.96588	0.112446	0.340552	FALSE
3404-51	TPSG1	TPSG1	Tryptase gamma	Q9NRR2	-0.219519	0.858852	0.0125942	0.0654869	-0.109114	0.927157	0.235949	0.503323	FALSE
7195-119	EPHA7	EPHA7	Ephrin type-A receptor 7	Q15375	-0.188015	0.877813	0.012695	0.0659399	-0.02923	0.979943	0.712636	0.858138	FALSE
6557-50	LRRC15	LRC15	Leucine-rich repeat-containing protein 15	Q8TF66	-0.103863	0.930538	0.0127188	0.0659919	-0.0865599	0.941766	0.0278269	0.174843	FALSE							X	X	X	X		X	X
7202-107	SEMA6C	SEMA6C	Semaphorin-6C	Q9H3T2	0.17077	1.12566	0.012743	0.0660456	0.170465	1.12542	0.0346361	0.192651	FALSE
12758-47	GRID2	GRID2	Glutamate receptor ionotropic, delta-2	O43424	-0.0954092	0.936007	0.0127666	0.0660964	-0.0832413	0.943935	0.0219442	0.1605	FALSE
12894-3	PAXIP1	PAXI1	PAX-interacting protein 1	Q6ZW49	-0.19764	0.871976	0.0127825	0.0661071	-0.2835	0.821595	0.000546178	0.0283425	FALSE
9590-10	COX7A2L	COX7R	Cytochrome c oxidase subunit 7A-related protein, mitochondrial	O14548	-0.0776925	0.947572	0.0127978	0.0661113	-0.00667022	0.995387	0.812922	0.912618	FALSE
4272-46	GPI	PHI	Glucose-6-phosphate isomerase	P06744	0.207078	1.15435	0.0128109	0.0661113	0.242753	1.18325	0.00179611	0.0563878	TRUE													X
3033-57	LGALS2	Galectin-2	Galectin-2	P05162	-0.15713	0.896807	0.0128617	0.0662671	-0.0271883	0.981331	0.692966	0.847197								X	X	X	X	X	X	X
13556-28	HTR2A	5HT2A	5-hydroxytryptamine receptor 2A	P28223	0.209413	1.15622	0.0128687	0.0662671	0.119695	1.08651	0.200316	0.462767	FALSE
13587-10	RACGAP1	RGAP1	Rac GTPase-activating protein 1	Q9H0H5	-0.141004	0.906888	0.0129111	0.0664138	0.0411698	1.02895	0.616459	0.805994	FALSE
13545-97	EIF1AD	EIF1A	Probable RNA-binding protein EIF1AD	Q8N9N8	0.219912	1.16466	0.0129304	0.0664418	0.0271897	1.01903	0.765627	0.890464	FALSE								X	X	X		X	X
3374-49	HCK	HCK	Tyrosine-protein kinase HCK	P08631	-0.102133	0.931655	0.0129981	0.0667016	-0.0300794	0.979366	0.527171	0.74904	FALSE
11601-26	DHX8	DHX8	ATP-dependent RNA helicase DHX8	Q14562	0.159514	1.11691	0.013012	0.0667016	0.0432108	1.0304	0.535416	0.753485	FALSE
11276-1	CEP57	CEP57	Centrosomal protein of 57 kDa	Q86XR8	-0.139133	0.908065	0.0130333	0.0667016	-0.0572619	0.961086	0.283594	0.557984	FALSE
6389-57	CUEDC2	CUED2	CUE domain-containing protein 2	Q9H467	0.0941202	1.06741	0.0130453	0.0667016	-0.0818592	0.944839	0.0520816	0.233363	FALSE
4336-2	SAA1	SAA	Serum amyloid A-1 protein	P0DJI8	0.0436444	1.03071	0.0130506	0.0667016	-0.00545576	0.996225	0.78371	0.899398	TRUE					X		X				X
14108-15	TGFB1	TGF-b1	Transforming growth factor beta-1	P01137	-0.299247	0.812676	0.0131274	0.0670226	-0.184744	0.879805	0.0658276	0.261183	TRUE				0.844093
4708-3	HSD17B1	17-beta-HSD 1	Estradiol 17-beta-dehydrogenase 1	P14061	0.118805	1.08584	0.0131846	0.0670607	0.0730279	1.05192	0.303724	0.576053	FALSE
3461-58	BCAN	PGCB	Brevican core protein	Q96GW7	0.139402	1.10145	0.0131865	0.0670607	0.0302365	1.02118	0.693807	0.847197	TRUE	0.504071	0.538944					X	X	X	X	X	X	X
3041-55	MRC2	MRC2	C-type mannose receptor 2	Q9UBG0	-0.178622	0.883546	0.0131946	0.0670607	-0.0544656	0.962951	0.430944	0.681038	FALSE		0.483705					X	X	X	X	X	X	X
9836-20	DCK	DCK	Deoxycytidine kinase	P27707	0.217541	1.16275	0.0131988	0.0670607	-0.119566	0.920464	0.2633	0.533169	FALSE
5721-1	CD226	CD226	CD226 antigen	Q15762	0.217315	1.16257	0.0132049	0.0670607	0.146001	1.1065	0.137608	0.376646	FALSE
4355-13	DAPK2	DAPK2	Death-associated protein kinase 2	Q9UIK4	0.161319	1.11831	0.0132464	0.0672003	0.127062	1.09207	0.198822	0.461093	FALSE					X				X	X		X
11681-8	AGFG1	NUPL	Arf-GAP domain and FG repeat-containing protein 1	P52594	0.251862	1.19074	0.0132908	0.0673406	0.266235	1.20267	0.0221532	0.16066	FALSE									X	X		X	X
12332-7	EEF2K	EF2K	Eukaryotic elongation factor 2 kinase	O00418	0.225528	1.16921	0.0133032	0.0673406	0.0832808	1.05942	0.549754	0.763122
8822-163	RNF219	RN219	RING finger protein 219	Q5W0B1	-0.135596	0.910294	0.0133163	0.0673406	-0.224553	0.85586	0.00251923	0.0705607	FALSE
12746-4	CYTH4	CYH4	Cytohesin-4	Q9UIA0	-0.132644	0.912158	0.0136069	0.0687077	0.190404	1.14108	0.00969028	0.122165	FALSE
5748-20	ASAH1	Acid ceramidase	Acid ceramidase	Q13510	0.23172	1.17423	0.0136153	0.0687077	0.174412	1.1285	0.111075	0.337952	TRUE
7218-87	ATP1B2	AT1B2	Sodium/potassium-transporting ATPase subunit beta-2	P14415	-0.168722	0.88963	0.0137584	0.0692041	-0.0542393	0.963102	0.401321	0.658871	FALSE							X	X	X	X		X	X
7947-19	ENTHD2	AP4AT	AP-4 complex accessory subunit tepsin	Q96N21	0.144575	1.1054	0.0137633	0.0692041	-0.113627	0.924262	0.074713	0.279532	FALSE							X		X	X
3727-35	PYY	PYY	Peptide YY	P10082	-0.11611	0.922672	0.0137782	0.0692041	-0.285908	0.820225	1.09552e-07	4.7695e-05	TRUE								X		X		X	X
14008-22	DCP1A	DCP1A	mRNA-decapping enzyme 1A	Q9NPI6	-0.281374	0.822807	0.0137847	0.0692041	-0.121132	0.919466	0.281895	0.555725	FALSE
9237-54	ACP2	Lysosomal acid phosphatase	Lysosomal acid phosphatase	P11117	-0.215717	0.861118	0.0137859	0.0692041	0.0408309	1.02871	0.783683	0.899398	FALSE
12462-20	SETMAR	SETMR	Histone-lysine N-methyltransferase SETMAR	Q53H47	-0.124605	0.917255	0.0138191	0.0692983	-0.057428	0.960976	0.227904	0.493192	FALSE	-0.017762
7975-97	UNC5A	UNC5A	Netrin receptor UNC5A	Q6ZN44	-0.088031	0.940806	0.0138351	0.0693056	-0.0532991	0.96373	0.150221	0.394956	FALSE
6451-64	ASPN	ASPN	Asporin	Q9BXN1	-0.132222	0.912425	0.0138897	0.0695067	-0.0445963	0.969561	0.447769	0.692501	TRUE							X	X	X	X		X	X
6622-90	APLN	APEL	Apelin	Q9ULZ1	0.16536	1.12145	0.0139135	0.0695529	0.0278504	1.01949	0.720246	0.862763	TRUE
12469-19	MAPRE1	MARE1	Microtubule-associated protein RP/EB family member 1	Q15691	0.232069	1.17452	0.0139421	0.0696231	0.225336	1.16905	0.0618131	0.25236	FALSE										X		X	X
5080-131	GPNMB	GPNMB	Transmembrane glycoprotein NMB	Q14956	-0.127472	0.915434	0.0140003	0.0698412	-0.066409	0.955012	0.229467	0.495677	FALSE					X		X
4890-10	POMC	ACTH	Corticotropin	P01189	0.303226	1.2339	0.014024	0.0698864	0.0614365	1.0435	0.414947	0.670583	TRUE
5813-58	EPO	Epo	Erythropoietin	P01588	-0.190998	0.875999	0.0140977	0.0701806	-0.25549	0.837702	0.000347165	0.0230913	TRUE	0.536798	0.373144	0.634696					X		X		X
9484-75	DSG2	Desmoglein-2	Desmoglein-2	Q14126	-0.165908	0.891367	0.0141496	0.0702467	0.00107168	1.00074	0.98822	0.993931	FALSE	0.482308						X	X	X	X		X	X
4867-15	VEGFA	VEGF121	Vascular endothelial growth factor A, isoform 121	P15692	-0.128689	0.914662	0.014151	0.0702467	0.102313	1.07349	0.0834541	0.293357	TRUE	0.712793	0.705498	0.176988					X	X	X	X	X	X
7115-5	SEMG1	Semenogelin	Semenogelin-1	P04279	-0.167425	0.89043	0.0141589	0.0702467	0.0228155	1.01594	0.702853	0.85128	TRUE								X
6291-55	CLSTN3	Alcadein-beta	Calsyntenin-3	Q9BQT9	0.195192	1.14488	0.0141696	0.0702467	0.194019	1.14395	0.0585119	0.246651	FALSE		0.110227
14675-20	EIF4B	IF4B	Eukaryotic translation initiation factor 4B	P23588	0.244443	1.18464	0.0141881	0.0702654	0.168086	1.12357	0.155214	0.401577		0.703952	0.475613										X
8697-38	GPC1	Glypican 1	Glypican-1	P35052	-0.139115	0.908076	0.0142077	0.0702897	-0.0696533	0.952867	0.375768	0.640866	TRUE	0.37481	0.488759					X		X	X		X	X
4332-6	CLEC1B	CLC1B	C-type lectin domain family 1 member B	Q9P126	0.162778	1.11944	0.01423	0.0703254	0.294123	1.22614	0.000475036	0.0267003	FALSE	0.628177	0.513496						X	X	X	X	X	X
4880-21	GDF2	GDF2	Growth/differentiation factor 2	Q9UK05	0.182385	1.13476	0.0142442	0.0703254	0.026664	1.01865	0.826285	0.918969	TRUE	0.591503	0.606147	0.827263
4994-178	HNRNPK	hnRNP K	Heterogeneous nuclear ribonucleoprotein K	P61978	-0.174331	0.886179	0.0142794	0.0704265	-0.0542929	0.963066	0.239082	0.506846	FALSE
6225-3	PRSS8	Prostasin	Prostasin	Q16651	-0.139793	0.907649	0.0143075	0.0704926	-0.100931	0.932431	0.0291924	0.177354	TRUE
3340-53	THBS4	TSP4	Thrombospondin-4	P35443	0.104544	1.07515	0.0143286	0.070524	-0.154829	0.898239	4.86612e-05	0.0061326	TRUE	0.648329	0.724133	0.675783					X	X	X		X	X
3601-54	CHL1	CHL1	Neural cell adhesion molecule L1-like protein	O00533	-0.159465	0.895357	0.014364	0.0705987	-0.0425259	0.970953	0.464249	0.70464	TRUE				0.746956			X				X
4342-10	ICAM1	sICAM-1	Intercellular adhesion molecule 1	P05362	-0.0976721	0.93454	0.0143733	0.0705987	-0.0275635	0.981076	0.390941	0.650754	FALSE	-0.106926	-0.108441	-0.0524514		X		X	X	X	X	X	X	X
12408-333	RAB22A	RB22A	Ras-related protein Rab-22A	Q9UL26	-0.163859	0.892634	0.0143934	0.0706249	-0.185697	0.879224	0.000673458	0.0317498	FALSE									X	X
6962-5	HLA-DRB3	DRB3	HLA class II histocompatibility antigen, DR beta 3 chain	P79483	-0.155022	0.898119	0.0144197	0.0706817	-0.13432	0.911099	0.094415	0.31026	FALSE									none
3486-58	FGF1	b-ECGF	Fibroblast growth factor 1	P05230	0.342442	1.2679	0.0144653	0.0708165	0.0119685	1.00833	0.878602	0.943837	TRUE
14708-59	C8G	CO8G	Complement component C8 gamma chain	P07360	0.250883	1.18993	0.0144768	0.0708165	-0.0584943	0.960266	0.58356	0.78327	TRUE									X	X		X	X
4280-47	PSMA2	PSA2	Proteasome subunit alpha type-2	P25787	-0.250069	0.840856	0.014628	0.0714829	-0.208626	0.865361	0.082255	0.291576	FALSE
13472-35	HDHD2	HDHD2	Haloacid dehalogenase-like hydrolase domain-containing protein 2	Q9H0R4	0.230449	1.1732	0.0146828	0.071678	0.271419	1.20699	0.0212889	0.158446								X	X	X	X		X	X
5618-50	FAM3B	FAM3B	Protein FAM3B	P58499	-0.174344	0.88617	0.0147039	0.0717078	-0.0810869	0.945345	0.297857	0.569663	TRUE	0.290047	0.355217					X	X	X	X		X	X
7131-8	CETP	CETP	Cholesteryl ester transfer protein	P11597	0.10145	1.07285	0.0147956	0.0720815	0.0175742	1.01226	0.789522	0.901759	TRUE
12879-5	RBL1	p107	Retinoblastoma-like protein 1	P28749	-0.151226	0.900485	0.0148276	0.0721639	-0.0380169	0.973993	0.485216	0.719316	FALSE
5725-1	OMD	OMD	Osteomodulin	Q99983	-0.266288	0.831456	0.0148484	0.0721918	-0.165329	0.891725	0.0783916	0.286336	TRUE
7917-17	CPD	CBPD	Carboxypeptidase D	O75976	-0.25359	0.838807	0.0149111	0.0724231	-0.14852	0.902175	0.146064	0.388404	FALSE												X
8468-19	KLK3	PSA	Prostate-specific antigen	P07288	-0.0876872	0.94103	0.0150007	0.0727844	-0.0184878	0.987267	0.65148	0.823655	TRUE								X	X	X		X
12661-44	GABARAPL1	GBRL1	Gamma-aminobutyric acid receptor-associated protein-like 1	Q9H0R8	0.217762	1.16293	0.0151007	0.0731957	0.145555	1.10616	0.171572	0.423536	FALSE
12574-36	EDN2	Endothelin 2	Endothelin-2	P20800	-0.123144	0.918185	0.0151172	0.0732016	-0.136297	0.909851	0.0489734	0.226822	TRUE
11436-6	INA	AINX	Alpha-internexin	Q16352	-0.208651	0.865346	0.0151778	0.0734205	-0.188777	0.877349	0.0599222	0.248199
7928-183	TPST1	TPST1	Protein-tyrosine sulfotransferase 1	O60507	-0.217501	0.860054	0.0153162	0.0740154	-0.282681	0.822062	0.025307	0.16729	FALSE							X	X	X	X		X	X
4230-1	EIF4G2	IF4G2	Eukaryotic translation initiation factor 4 gamma 2	P78344	0.238894	1.18009	0.015373	0.0742148	0.160959	1.11803	0.185487	0.443946													X
12396-19	HIBCH	HIBCH	3-hydroxyisobutyryl-CoA hydrolase, mitochondrial	Q6NVY1	-0.191073	0.875954	0.0154539	0.0745303	0.0990869	1.0711	0.359062	0.627115	FALSE								X	X	X		X	X
14250-115	BLMH	BLMH	Bleomycin hydrolase	Q13867	-0.148507	0.902184	0.0154769	0.0745661	-0.043672	0.970182	0.485056	0.719316	FALSE	-0.167461	0.0377792	-0.0819037
7187-3	PPM1L	PPM1L	Protein phosphatase 1L	Q5SGD2	0.199586	1.14837	0.0155599	0.0748906	0.143046	1.10423	0.158774	0.405529	FALSE
12988-49	EWSR1	EWS	RNA-binding protein EWS	Q01844	0.234079	1.17616	0.0157349	0.0756569	0.0682251	1.04843	0.582745	0.783056	FALSE
8407-84	NOTCH2	NOTC2	Neurogenic locus notch homolog protein 2	Q04721	-0.200825	0.870053	0.0157524	0.0756652	-0.0358332	0.975468	0.641853	0.818597	FALSE
9359-9	DLK2	EGFL9	Protein delta homolog 2	Q6UY11	-0.229829	0.852736	0.0158102	0.0757082	-0.180945	0.882125	0.0300436	0.1794	FALSE								X	X	X		X	X
13636-20	NAP1L1	NP1L1	Nucleosome assembly protein 1-like 1	P55209	0.24285	1.18333	0.0158146	0.0757082	0.189442	1.14032	0.11102	0.337952	FALSE													X
8790-6	ARSA	Arylsulfatase A	Arylsulfatase A	P15289	-0.181585	0.881734	0.0158231	0.0757082	0.00997454	1.00694	0.937055	0.971266	FALSE
9576-58	MNX1	MNX1	Motor neuron and pancreas homeobox protein 1	P50219	-0.0943396	0.936701	0.015828	0.0757082	-0.0855607	0.942418	0.0289583	0.17715	FALSE
8303-102	C12orf10	MYG1	UPF0160 protein MYG1, mitochondrial	Q9HB07	-0.154829	0.898239	0.0158404	0.0757082	0.0853815	1.06097	0.189491	0.449082	FALSE										X			X
11540-37	FOXO3	FOXO3A	Forkhead box protein O3	O43524	0.185268	1.13703	0.0159086	0.0759584	0.0933378	1.06684	0.191764	0.451809	FALSE	0.365819							X		X		X
8249-124	ALK	ALK	ALK tyrosine kinase receptor	Q9UM73	-0.112543	0.924956	0.0159307	0.0759884	-0.1151	0.923318	0.0260682	0.17008	FALSE
4203-50	CFL1	Cofilin-1	Cofilin-1	P23528	0.251361	1.19033	0.016122	0.0768243	-0.205298	0.867359	0.0774627	0.284267	FALSE
7194-36	NPTN	NPTN	Neuroplastin	Q9Y639	-0.174503	0.886073	0.0161671	0.0769627	-0.0946827	0.936478	0.196389	0.457584	FALSE	0.195032
14029-42	COPS2	CSN2	COP9 signalosome complex subunit 2	P61201	0.170883	1.12575	0.0162417	0.0771735	-0.0109862	0.992414	0.912024	0.960592	FALSE
12727-7	PTGFRN	FPRP	Prostaglandin F2 receptor negative regulator	Q9P2B2	-0.228067	0.853778	0.0162437	0.0771735	-0.21555	0.861218	0.0271943	0.173645	FALSE							X	X	X	X		X	X
7769-29	SH3BP2	3BP2	SH3 domain-binding protein 2	P78314	0.267931	1.20408	0.016363	0.0776454	0.166828	1.12259	0.168066	0.418547										X	X		X	X
14083-25	SEPHS1	SPS1	Selenide, water dikinase 1	P49903	0.143948	1.10492	0.0163871	0.0776454	0.231379	1.17396	0.013276	0.133848	FALSE												X
4162-54	TF	Transferrin	Serotransferrin	P02787	-0.302504	0.810844	0.0163916	0.0776454	0.232521	1.17489	0.0656465	0.260897	TRUE			-0.0559053					X	X	X		X	X
9282-12	CRISP2	CRIS2	Cysteine-rich secretory protein 2	P16562	-0.0923669	0.937983	0.0164315	0.0777495	-0.0516571	0.964827	0.104723	0.327147	TRUE	0.877376	0.943693					X	X	X	X		X	X
4840-73	CSF3	G-CSF	Granulocyte colony-stimulating factor	P09919	0.180425	1.13322	0.0164461	0.0777495	-0.121025	0.919534	0.101873	0.323002	TRUE	-0.00321784	0.216652										X
12334-25	SHMT1	cSHMT	Serine hydroxymethyltransferase, cytosolic	P34896	0.118025	1.08525	0.0166679	0.0787206	0.241587	1.18229	0.00546657	0.0995371	FALSE	0.742446							X	X	X		X	X
11450-110	P4HB	Protein disulfide-isomerase	Protein disulfide-isomerase	P07237	-0.0976093	0.93458	0.016744	0.0790019	-0.141808	0.906383	0.000483226	0.0267003	TRUE				0.736533
8597-1	TMEM9	TMEM9	Transmembrane protein 9	Q9P0T7	-0.189985	0.876615	0.0167996	0.0791862	-0.0848898	0.942857	0.164684	0.413571	FALSE
8013-9	LMAN2L	LMA2L	VIP36-like protein	Q9H0V9	-0.14325	0.905477	0.0168166	0.0791885	-0.110713	0.92613	0.0444706	0.216433	FALSE							X	X	X	X		X	X
3866-7	SBDS	SBDS	Ribosome maturation protein SBDS	Q9Y3A5	0.244473	1.18466	0.0168569	0.0793004	0.1979	1.14703	0.109617	0.335091	FALSE									X	X		X	X
3459-49	PDGFRB	PDGF Rb	Platelet-derived growth factor receptor beta	P09619	-0.163638	0.892771	0.0168867	0.0793626	-0.0781296	0.947285	0.173469	0.425198	FALSE	0.703251	0.815473			X	X	X	X	X	X	X	X	X
4544-4	PPBP	CTAP-III	Connective tissue-activating peptide III	P02775	0.202877	1.15099	0.0169105	0.0793963	0.276564	1.21131	0.00158724	0.0550819	TRUE												X	X
9826-135	FHIT	Fragile histidine triad protein	Bis(5'-adenosyl)-triphosphatase	P49789	0.205462	1.15306	0.0169308	0.079414	0.145941	1.10645	0.129649	0.364334	FALSE	0.677871	0.753658						X	X	X		X	X
7156-2	FUT10	FUT10	Alpha-(1,3)-fucosyltransferase 10	Q6P4F1	-0.195146	0.873485	0.0171359	0.0802972	-0.144306	0.904815	0.0661419	0.26174	FALSE							X	X	X	X		X	X
14127-240	IFNB1	IFN-b	Interferon beta	P01574	-0.155877	0.897587	0.0171634	0.0803431	-0.0437507	0.97013	0.431746	0.681038	TRUE
12812-25	ACYP2	ACYP2	Acylphosphatase-2	P14621	-0.172512	0.887297	0.0171792	0.0803431	0.06376	1.04519	0.324315	0.596217									X	X	X		X	X
8923-94	GALNT16	GLTL1	Polypeptide N-acetylgalactosaminyltransferase 16	Q8N428	-0.207415	0.866088	0.0172385	0.0805206	-0.19854	0.871432	0.0257771	0.169095	FALSE							X	X	X	X		X	X
5071-3	DSG2	Desmoglein-2	Desmoglein-2	Q14126	-0.220861	0.858053	0.0172508	0.0805206	0.0220198	1.01538	0.797531	0.905465	FALSE
10342-55	PIAS4	PIAS4	E3 SUMO-protein ligase PIAS4	Q8N2W9	0.304432	1.23493	0.0174655	0.0814434	0.00364059	1.00253	0.968813	0.985974	FALSE													X
3291-30	FCER2	CD23	Low affinity immunoglobulin epsilon Fc receptor	P06734	-0.0690935	0.953237	0.0174946	0.0814874	-0.137028	0.90939	3.68317e-06	0.000974633	TRUE	0.710287	0.875525			X		X	X	X	X	X	X	X
6245-4	PVRL2	Nectin-2	Nectin-2	Q92692	-0.169365	0.889234	0.017509	0.0814874	-0.193725	0.874345	0.0121324	0.130274	FALSE	0.0755387	0.122959						X				X
13101-60	SOST	SOST	Sclerostin	Q9BQB4	0.152911	1.11181	0.0175289	0.081501	0.0747968	1.05321	0.256177	0.527159	TRUE	0.46809	0.670628		0.575772
13673-21	CCT7	TCPH	T-complex protein 1 subunit eta	Q99832	0.223549	1.1676	0.0175559	0.0815305	0.042438	1.02985	0.719403	0.8626	FALSE
6284-7	FAM150B	F150B	Protein FAM150B	Q6UX46	0.169628	1.12477	0.0175774	0.0815305	0.0783278	1.05579	0.415176	0.670583	TRUE
8620-56	KLK14	kallikrein 14	Kallikrein-14	Q9P0G3	-0.108464	0.927575	0.0176012	0.0815305	-0.0886843	0.94038	0.0763657	0.281775	TRUE							X
13123-3	FLRT3	FLRT3	Leucine-rich repeat transmembrane protein FLRT3	Q9NZU0	-0.244269	0.844243	0.0176034	0.0815305	-0.157999	0.896267	0.0828719	0.292248	TRUE							X	X	X	X	X	X	X
9874-28	CDKN2B	p15-INK4b	Cyclin-dependent kinase 4 inhibitor B	P42772	-0.112843	0.924764	0.0176575	0.081702	-0.0641231	0.956527	0.145258	0.387703	FALSE
2677-1	EGFR	ERBB1	Epidermal growth factor receptor	P00533	-0.223011	0.856775	0.017689	0.0817688	0.0138625	1.00966	0.866262	0.939426	TRUE	0.310036	0.447725	0.529234	0.644352					X	X		X	X
12543-76	ZNF560	ZN560	Zinc finger protein 560	Q96MR9	-0.102234	0.93159	0.017788	0.0821474	-0.0624608	0.957629	0.0114446	0.129276	FALSE
8269-327	ARSK	ARSK	Arylsulfatase K	Q6UWY0	0.140139	1.10201	0.0178969	0.0825705	0.251275	1.19026	0.00127144	0.0472011	TRUE									X	X		X	X
5457-5	COLEC12	COLEC12	Collectin-12	Q5KU26	-0.220955	0.857997	0.0179932	0.0829351	-0.186272	0.878874	0.0440863	0.216321	FALSE	0.127292	0.112561					X	X	X	X	X	X	X
6357-83	CELA3B	ELA3B	Chymotrypsin-like elastase family member 3B	P08861	-0.228661	0.853427	0.0180531	0.0831311	-0.0648014	0.956077	0.453301	0.695613
9232-1	ROBO4	ROBO4	Roundabout homolog 4	Q8WZ75	-0.131071	0.913154	0.018124	0.0833775	-0.0442653	0.969784	0.257756	0.527515
13577-25	U2AF2	U2AF2	Splicing factor U2AF 65 kDa subunit	P26368	-0.259789	0.83521	0.0181708	0.0835126	0.0241168	1.01686	0.848938	0.929697	FALSE
6965-19	CNTNAP2	CNTP2	Contactin-associated protein-like 2	Q9UHC6	-0.206366	0.866718	0.0183501	0.0842555	-0.0690257	0.953282	0.404155	0.660126	FALSE	0.548376	0.602455					X	X	X	X		X	X
6484-11	POSTN	Periostin	Periostin	Q15063	-0.108064	0.927833	0.0184064	0.0844331	-0.0931921	0.937446	0.0444394	0.216433	TRUE
5016-61	PARK7	PARK7	Protein deglycase DJ-1	Q99497	-0.122804	0.918401	0.0184731	0.084658	0.0448343	1.03156	0.50361	0.732621	FALSE
7905-30	HP	HPT	Haptoglobin	P00738	-0.182554	0.881142	0.0185112	0.0846603	-0.120745	0.919713	0.0692099	0.268595	TRUE								X	X	X		X	X
10785-8	LRRC52	LRC52	Leucine-rich repeat-containing protein 52	Q8N7C0	-0.0640484	0.956576	0.0185528	0.0846603	-0.00214694	0.998513	0.927291	0.967493	FALSE
13969-24	KPNA6	IMA7	Importin subunit alpha-7	O60684	0.219874	1.16463	0.0185608	0.0846603	0.102726	1.0738	0.375315	0.640778										X	X		X
10956-82	GCSH	GCSH	Glycine cleavage system H protein, mitochondrial	P23434	-0.115117	0.923308	0.0185615	0.0846603	-0.0944821	0.936608	0.134329	0.372066	FALSE
5689-1	DEFB112	DB112	Beta-defensin 112	Q30KQ8	-0.082384	0.944496	0.018562	0.0846603	-0.0640258	0.956591	0.127014	0.360921	TRUE
7956-11	MINOS1	MOS1	MICOS complex subunit MIC10	Q5TGZ0	-0.0347669	0.976189	0.0186148	0.0848206	0.0160319	1.01117	0.492567	0.726005	FALSE
2991-9	IL1R1	IL-1 sRI	Interleukin-1 receptor type 1	P14778	-0.246764	0.842785	0.0186578	0.0849356	-0.174442	0.88611	0.0928315	0.307236	TRUE	0.310494	0.400426	0.561022					X	X	X		X	X
4328-2	BOC	BOC	Brother of CDO	Q9BWV1	-0.218911	0.859214	0.0186987	0.0850409	-0.216863	0.860434	0.0140002	0.137025	FALSE	0.446226	0.424694	0.555073					X	X	X		X	X
6075-61	HEXB	Hexosaminidase B	Beta-hexosaminidase subunit beta	P07686	-0.153815	0.898871	0.0187742	0.0853034	-0.0300699	0.979373	0.510962	0.737047	FALSE
7856-51	FAM151A	F151A	Protein FAM151A	Q8WW52	-0.100682	0.932592	0.0188231	0.0854444	-0.0794098	0.946445	0.0452677	0.218379	FALSE							X	X	X	X		X	X
4453-83	LRRTM3	LRRT3	Leucine-rich repeat transmembrane neuronal protein 3	Q86VH5	-0.123999	0.91764	0.0189281	0.0858394	-0.0574582	0.960956	0.377731	0.642384	FALSE
2790-54	PPBP	NAP-2	Neutrophil-activating peptide 2	P02775	0.198141	1.14722	0.0189916	0.0860459	0.264796	1.20147	0.0021818	0.0629435	TRUE													X
4480-59	C3	C3b	Complement C3b	P01024	0.210392	1.157	0.0191482	0.0866735	-0.0507263	0.96545	0.642242	0.818876	TRUE						X		X	X	X		X	X
12830-4	SAP18	SAP18	Histone deacetylase complex subunit SAP18	O00422	0.251165	1.19017	0.0191909	0.0867849	0.0916223	1.06557	0.440097	0.686714	FALSE
9074-6	FAXDC2	CE004	Fatty acid hydroxylase domain-containing protein 2	Q96IV6	-0.143371	0.905401	0.0193907	0.0875438	-0.167807	0.890195	0.00629939	0.103314	FALSE
5596-75	CD5	CD5	T-cell surface glycoprotein CD5	P06127	-0.229257	0.853074	0.0193953	0.0875438	-0.0895542	0.939813	0.34795	0.617389	FALSE	-0.0596043	-0.0268914	0.105678
14204-55	FOXJ2	FOXJ2	Forkhead box protein J2	Q9P0K8	-0.0846233	0.943031	0.0194679	0.0877887	-0.0101694	0.992976	0.743371	0.877064	FALSE									X	X
12517-52	PDCD5	TFAR19	Programmed cell death protein 5	O14737	0.206771	1.1541	0.0195328	0.0879175	0.151379	1.11063	0.215225	0.479178		0.745306						X	X	X	X		X	X
12414-31	YWHAB	14-3-3 protein beta/alpha	14-3-3 protein beta/alpha	P31946	0.275658	1.21055	0.0195331	0.0879175	0.0134788	1.00939	0.904354	0.956693	FALSE
4309-59	TPI1	Triosephosphate isomerase	Triosephosphate isomerase	P60174	0.223946	1.16792	0.0196822	0.088505	0.207829	1.15495	0.075094	0.2803	FALSE								X		X		X	X
11926-23	AAGAB	P34	Alpha- and gamma-adaptin-binding protein p34	Q6PD74	-0.0999206	0.933084	0.0197092	0.0885434	-0.0170407	0.988258	0.690722	0.846581	FALSE
12855-16	CASS4	CT032	Cas scaffolding protein family member 4	Q9NQ75	-0.28281	0.821989	0.0197572	0.0886759	-0.0561613	0.96182	0.680244	0.841544	FALSE								X	X	X		X
13482-14	CNOT1	CNOT1	CCR4-NOT transcription complex subunit 1	A5YKK6	0.206011	1.15349	0.0199231	0.0893367	0.112608	1.08118	0.256716	0.527159	FALSE
12771-19	ZNF180	ZN180	Zinc finger protein 180	Q9UJW8	-0.12495	0.917036	0.0200067	0.0895788	0.00244904	1.0017	0.965299	0.984206	FALSE
13229-20	MDM4	MDM4	Protein Mdm4	O15151	0.207739	1.15488	0.0200145	0.0895788	0.0322845	1.02263	0.809031	0.910993	FALSE
4965-27	ATP5B	ATP synthase beta chain	ATP synthase subunit beta, mitochondrial	P06576	0.189584	1.14044	0.0201811	0.0902401	-0.0393422	0.973099	0.660882	0.828935	FALSE
5526-53	TNFRSF18	GITR	Tumor necrosis factor receptor superfamily member 18	Q9Y5U5	-0.176125	0.885077	0.0202877	0.0906323	-0.0455798	0.9689	0.596674	0.791544	TRUE
9885-41	RAP2A	RAP2A	Ras-related protein Rap-2a	P10114	-0.0870654	0.941436	0.0203557	0.0908511	-0.0157122	0.989168	0.355572	0.62432	FALSE
5728-60	FCRL1	FCRL1	Fc receptor-like protein 1	Q96LA6	-0.190384	0.876373	0.0203925	0.0908976	-0.113491	0.924349	0.0952975	0.311309	FALSE	0.693802	0.753063					X	X	X	X		X	X
9370-69	GGH	GGH	Gamma-glutamyl hydrolase	Q92820	-0.118846	0.920924	0.020404	0.0908976	-0.0398705	0.972742	0.393696	0.653146	TRUE	0.570386						X	X	X	X		X	X
10521-10	MXRA8	MXRA8	Matrix-remodeling-associated protein 8	Q9BRK3	-0.0922539	0.938056	0.0204471	0.0909055	-0.0674362	0.954332	0.0799029	0.287289	FALSE									X	X		X	X
10492-51	XG	XG	Glycoprotein Xg	P55808	-0.343874	0.787923	0.0204623	0.0909055	0.11912	1.08607	0.318612	0.589675	FALSE
2737-22	NOV	NovH	Protein NOV homolog	P48745	0.193722	1.14371	0.0204668	0.0909055	-0.182386	0.881244	0.0507556	0.231274	TRUE	0.0453376	0.0728812					X	X	X	X		X
3799-11	CA3	Carbonic anhydrase III	Carbonic anhydrase 3	P07451	0.131077	1.09511	0.0204817	0.0909055	0.139948	1.10187	0.0200004	0.154922	FALSE	0.847116	0.866262	0.864159				X	X	X	X		X	X
3852-19	DNAJB1	HSP 40	DnaJ homolog subfamily B member 1	P25685	0.181991	1.13445	0.0205034	0.0909175	0.0764389	1.05441	0.377428	0.642326	FALSE	0.628522	0.599531								X		X
11672-17	KIF16B	KI16B	Kinesin-like protein KIF16B	Q96L93	0.287868	1.22083	0.0205995	0.0912589	-0.0366644	0.974906	0.74718	0.879392	FALSE
7003-4	GALNT10	GLT10	Polypeptide N-acetylgalactosaminyltransferase 10	Q86SR1	-0.0987324	0.933853	0.0206816	0.091538	-0.0512617	0.965092	0.376267	0.641402	FALSE	-0.0248791	0.00401744	0.195017					X		X
8866-53	QPCTL	QPCTL	Glutaminyl-peptide cyclotransferase-like protein	Q9NXS2	-0.113885	0.924096	0.0207638	0.0918171	-0.0428242	0.970753	0.505399	0.733824	FALSE							X	X	X	X		X	X
13422-66	ENOX2	ENOX2	Ecto-NOX disulfide-thiol exchanger 2	Q16206	-0.17161	0.887851	0.0207835	0.0918191	-0.0784617	0.947067	0.339388	0.609651	TRUE
10672-75	SFTPB	SP-B	Pulmonary surfactant-associated protein B	P07988	0.178908	1.13203	0.0208225	0.091858	-0.1039	0.930514	0.146001	0.388404	TRUE								X	X	X		X	X
2633-52	IL13RA1	IL-13 Ra1	Interleukin-13 receptor subunit alpha-1	P78552	-0.239514	0.84703	0.0208306	0.091858	-0.0894571	0.939876	0.464592	0.70464	FALSE	0.250932	0.22988							X	X
5249-31	STK17B	DRAK2	Serine/threonine-protein kinase 17B	O94768	0.234321	1.17635	0.0210224	0.0925117	0.0399556	1.02808	0.768991	0.891694	FALSE
8102-239	C1orf186	CA186	Uncharacterized protein C1orf186	Q6ZWK4	-0.101347	0.932162	0.021025	0.0925117	-0.024083	0.983446	0.4852	0.719316	FALSE
3352-80	CA6	Carbonic anhydrase 6	Carbonic anhydrase 6	P23280	0.0719761	1.05116	0.0210533	0.0925117	-0.00934285	0.993545	0.771281	0.89256	TRUE	0.807148	0.889426		0.963426	X	X	X	X	X	X	X	X	X
11814-29	MET	Met	Hepatocyte growth factor receptor	P08581	-0.219883	0.858635	0.0210561	0.0925117	-0.037947	0.97404	0.430994	0.681038	TRUE
4138-25	IL20	IL-20	Interleukin-20	Q9NYY1	-0.228872	0.853302	0.0211101	0.0926638	-0.176044	0.885127	0.141465	0.381462	TRUE	0.00298846	0.168505	0.0508268
7838-27	SMR3A	SMR3A	Submaxillary gland androgen-regulated protein 3A	Q99954	0.135413	1.09841	0.0211607	0.0928008	0.0642032	1.04551	0.425717	0.678682	TRUE
12491-23	CLIC4	CLIC4	Chloride intracellular channel protein 4	Q9Y696	0.17551	1.12936	0.0212483	0.0930181	0.163301	1.11985	0.0715754	0.273646	FALSE
14006-36	GNMT	GNMT	Glycine N-methyltransferase	Q14749	-0.118402	0.921207	0.0212491	0.0930181	0.0164036	1.01143	0.83709	0.925142	FALSE							X	X	X	X		X	X
11262-39	TRABD	TRABD	TraB domain-containing protein	Q9H4I3	0.176028	1.12977	0.0212831	0.093082	-0.0492633	0.96643	0.448582	0.692501
14076-74	CST4	Cystatin-S	Cystatin-S	P01036	-0.215286	0.861375	0.021374	0.0933942	-0.168165	0.889974	0.0376473	0.200772	TRUE								X	X	X		X	X
2751-16	AZU1	Azurocidin	Azurocidin	P20160	0.217254	1.16252	0.0214959	0.0938412	0.167529	1.12313	0.21591	0.479812	FALSE				0.559628
5755-29	GIP	GIP	Gastric inhibitory polypeptide	P09681	-0.122843	0.918376	0.0216319	0.094349	-0.0309505	0.978775	0.56901	0.775246	TRUE												X
5489-18	STIP1	Stress-induced-phosphoprotein 1	Stress-induced-phosphoprotein 1	P31948	0.21364	1.15961	0.0216803	0.0944637	-0.02176	0.98503	0.826603	0.919001	FALSE	0.753899	0.681375
5034-79	PRSS2	Trypsin 2	Trypsin-2	P07478	-0.0818179	0.944866	0.0217043	0.0944637	0.0563907	1.03986	0.439613	0.686714	TRUE	0.762839	0.80658	0.815649				X		X	X	X	X	X
9585-80	CLMP	ACAM	CXADR-like membrane protein	Q9H6B4	-0.11933	0.920615	0.0217174	0.0944637	-0.101968	0.931761	0.0368432	0.19845	FALSE	0.0601112	-0.0463441						X
14150-7	IL36A	IL-1F6	Interleukin-36 alpha	Q9UHA7	0.190132	1.14087	0.0217406	0.0944787	0.0701509	1.04983	0.592841	0.788644	TRUE
4127-75	C6	C6	Complement component C6	P13671	-0.282592	0.822113	0.0219759	0.095415	-0.201513	0.869638	0.206062	0.468468	TRUE									X	X	X	X	X
12553-5	VRK1	VRK1	Serine/threonine-protein kinase VRK1	Q99986	0.242367	1.18293	0.0220001	0.0954333	0.177234	1.13071	0.203244	0.46571	FALSE
8006-12	DNAJB12	DJB12	DnaJ homolog subfamily B member 12	Q9NXW2	-0.240413	0.846503	0.022107	0.0958104	-0.155719	0.897685	0.10859	0.333571	FALSE									X	X		X	X
10818-36	SMPD1	ASM	Sphingomyelin phosphodiesterase	P17405	-0.0591801	0.959809	0.0221327	0.0958351	-0.0624713	0.957622	0.023499	0.163603	TRUE	0.752445	0.888736						X	X	X		X	X
6391-52	LILRA3	LIRA3	Leukocyte immunoglobulin-like receptor subfamily A member 3	Q8N6C8	-0.0630549	0.957235	0.0221622	0.0958761	0.0596622	1.04222	0.0434814	0.215116	TRUE								X	X	X
10781-19	CLEC4G	CLC4G	C-type lectin domain family 4 member G	Q6UXB4	0.228728	1.1718	0.0223713	0.0966932	0.188316	1.13943	0.151665	0.396912	FALSE	0.233057	0.279		0.463675						X		X	X
4301-58	TK1	Thymidine kinase	Thymidine kinase, cytosolic	P04183	-0.158354	0.896047	0.0224318	0.0968673	-0.288854	0.818552	0.0122448	0.131187	FALSE												X
4306-4	TKT	Transketolase	Transketolase	P29401	0.225451	1.16914	0.0224785	0.0969815	0.25146	1.19041	0.0368804	0.19845
13474-40	GSTK1	GSTK1	Glutathione S-transferase kappa 1	Q9Y2Q3	-0.210537	0.864215	0.0225069	0.0970017	-0.147932	0.902544	0.102765	0.324165	FALSE													X
6604-59	NDNF	CD031	Protein NDNF	Q8TB73	0.206826	1.15415	0.0225386	0.0970017	-0.107248	0.928357	0.256769	0.527159	TRUE												X
5103-30	CD200R1	MO2R1	Cell surface glycoprotein CD200 receptor 1	Q8TD46	-0.180404	0.882456	0.0225439	0.0970017	-0.0650674	0.955901	0.383309	0.646635	TRUE	0.126524	0.216742		0.248891			X	X	X	X		X	X
9979-13	AMIGO1	AMGO1	Amphoterin-induced protein 1	Q86WK6	-0.0525165	0.964253	0.022753	0.0978135	0.019498	1.01361	0.641735	0.818597	FALSE
2381-52	C5	C5	Complement C5	P01031	0.188993	1.13997	0.02278	0.0978418	0.000824804	1.00057	0.992439	0.99629	TRUE								X	X	X	X	X	X
4534-10	PRSS22	BSSP4	Brain-specific serine protease 4	Q9GZN4	-0.126125	0.916289	0.0228402	0.0980122	-0.109778	0.926731	0.169979	0.421141	TRUE							X	X	X	X		X	X
8097-77	LIPN	LIPN	Lipase member N	Q5VXI9	-0.103414	0.930828	0.022935	0.0983311	-0.0558342	0.962038	0.231705	0.499385	TRUE							X	X	X	X		X	X
9313-27	CBLN1	CBLN1	Cerebellin-1	P23435	-0.128996	0.914467	0.0230161	0.0985906	-0.0589212	0.959982	0.317594	0.589061	TRUE							X	X	X	X		X	X
3171-57	APP	amyloid precursor protein	Amyloid beta A4 protein	P05067	0.170656	1.12557	0.0230907	0.0987671	0.352924	1.27715	0.000302874	0.0207209	TRUE	0.760299	0.739425							X	X		X	X
9008-6	PRRG1	TMG1	Transmembrane gamma-carboxyglutamic acid protein 1	O14668	-0.184767	0.879791	0.0230986	0.0987671	-0.161494	0.894099	0.0488411	0.226647	FALSE
10467-58	CTXN3	CTXN3	Cortexin-3	Q4LDR2	-0.125688	0.916567	0.0232733	0.0994253	-0.182918	0.880919	0.00167641	0.0559411	FALSE
8011-96	PAPL	PAPL	Iron/zinc purple acid phosphatase-like protein	Q6ZNF0	-0.206694	0.866521	0.0233731	0.0997626	-0.0279811	0.980792	0.702422	0.85128	TRUE
13041-47	TRAF4	TRAF4	TNF receptor-associated factor 4	Q9BUZ4	-0.228899	0.853286	0.0234335	0.0999314	-0.112064	0.925264	0.0543816	0.238108	FALSE
10882-12	DSC1	Desmocollin-1	Desmocollin-1	Q08554	-0.0968525	0.935071	0.02347	0.099966	-0.0444211	0.969679	0.286487	0.559082	FALSE													X
13470-43	PTH1R	PTH1R	Parathyroid hormone/parathyroid hormone-related peptide receptor	Q03431	-0.105333	0.92959	0.0234834	0.099966	-0.11096	0.925972	0.0337153	0.189428	FALSE	-0.00578418	0.0296098
5340-24	CASP10	Caspase-10	Caspase-10	Q92851	-0.263553	0.833034	0.0235043	0.0999662	0.0607736	1.04302	0.627019	0.812522		0.407865
9416-77	CPM	CBPM	Carboxypeptidase M	P14384	-0.1183	0.921272	0.0236395	0.100452	-0.0418579	0.971403	0.356015	0.624628	FALSE	0.74765	0.834278		0.854567				X	X	X		X	X
2642-4	PAFAH1B2	PAFAH beta subunit	Platelet-activating factor acetylhydrolase IB subunit beta	P68402	0.226807	1.17024	0.0237326	0.100758	0.131053	1.09509	0.226009	0.492205	FALSE												X
2421-7	BDNF	BDNF	Brain-derived neurotrophic factor	P23560	0.200287	1.14893	0.0239125	0.101432	0.335013	1.26139	0.000370776	0.0239952	TRUE								X	X	X
11067-13	BGLAP	Osteocalcin	Osteocalcin	P02818	-0.035728	0.975539	0.0240072	0.101744	-0.0260518	0.982104	0.209016	0.473275	TRUE
13717-15	FCN2	FCN2	Ficolin-2	Q15485	-0.154092	0.898698	0.0240793	0.101959	0.028631	1.02004	0.641604	0.818597	TRUE	0.728652	0.78253	0.770227	0.922087				X	X	X		X	X
11310-8	DSG3	Desmoglein-3	Desmoglein-3	P32926	0.191296	1.14179	0.0241864	0.10225	-0.0152946	0.989455	0.873567	0.942657	FALSE
7184-13	CEACAM7	CEAM7	Carcinoembryonic antigen-related cell adhesion molecule 7	Q14002	-0.108018	0.927862	0.0241915	0.10225	-0.00529221	0.996338	0.919761	0.963232	FALSE
2765-4	GDF11 MSTN	GDF-11/8	Growth/differentiation factor 11/8	O95390 O14793	-0.101281	0.932205	0.0242119	0.10225	-0.0278974	0.980849	0.578456	0.780126	TRUE	0.533992
7796-10	CD79A	CD79A	B-cell antigen receptor complex-associated protein alpha chain	P11912	-0.273475	0.827325	0.0242361	0.102261	-0.141252	0.906732	0.239317	0.506895	FALSE
12651-21	PDK2	PDK2	[Pyruvate dehydrogenase (acetyl-transferring)] kinase isozyme 2, mitochondrial	Q15119	-0.0779336	0.947414	0.0242773	0.102328	-0.114746	0.923545	0.00669188	0.106871	FALSE									X
3519-3	CCL17	TARC	C-C motif chemokine 17	Q92583	0.145474	1.10609	0.0242947	0.102328	0.167454	1.12307	0.00880242	0.118852	TRUE	0.813858	0.899688	0.886487		X		X	X	X	X	X	X	X
7735-17	SERPINF1	PEDF	Pigment epithelium-derived factor	P36955	-0.179307	0.883127	0.0243452	0.102444	-0.0821023	0.94468	0.160297	0.40814	TRUE							X
9834-62	ADH1B	ADH1B	Alcohol dehydrogenase 1B	P00325	-0.144928	0.904425	0.024365	0.102444	0.0190818	1.01331	0.863546	0.937806	FALSE										X		X	X
6342-10	NPNT	Nephronectin	Nephronectin	Q6UXI9	-0.219301	0.858982	0.0244047	0.102521	0.213741	1.15969	0.0662264	0.26174	TRUE								X	X	X		X	X
14057-68	TNFSF15	TNFSF15	Tumor necrosis factor ligand superfamily member 15	O95150	-0.24592	0.843278	0.0244345	0.102557	-0.0930594	0.937532	0.225481	0.491437	TRUE
7935-26	LARGE	LARGE	Glycosyltransferase-like protein LARGE1	O95461	-0.242597	0.845222	0.024649	0.103316	-0.188927	0.877258	0.04604	0.219596	FALSE								X	X	X
9769-48	DNER	DNER	Delta and Notch-like epidermal growth factor-related receptor	Q8NFT8	-0.199199	0.871034	0.0246586	0.103316	-0.0442032	0.969825	0.528216	0.749742	FALSE	0.458716	0.413606	0.647384	0.569089				X	X	X		X	X
4258-15	PA2G4	PA2G4	Proliferation-associated protein 2G4	Q9UQ80	0.207231	1.15447	0.0247024	0.10334	0.174742	1.12876	0.108268	0.333123	FALSE
13553-4	DCUN1D3	DCNL3	DCN1-like protein 3	Q8IWE4	-0.111281	0.925766	0.0247075	0.10334	-0.0255133	0.982471	0.608162	0.800089	FALSE
5033-27	TPM1	Tropomyosin 1 alpha chain	Tropomyosin alpha-1 chain	P09493	-0.0824183	0.944473	0.0247632	0.103483	-0.0194211	0.986629	0.533416	0.751714	FALSE
4254-6	NUDCD3	NUDC3	NudC domain-containing protein 3	Q8IVD9	-0.222922	0.856828	0.0248067	0.103574	-0.0874404	0.941191	0.357151	0.625602										X	X	X	X	X
5355-69	TNFSF14	LIGHT	Tumor necrosis factor ligand superfamily member 14	O43557	0.0968502	1.06944	0.0248652	0.103728	0.0695678	1.0494	0.043107	0.213706	TRUE	0.680961	0.636755	0.408736					X	X	X		X
10387-1	NPPB	BNP	Natriuretic peptides B	P16860	-0.175246	0.885617	0.0250266	0.104265	0.0138578	1.00965	0.840454	0.925911	TRUE
12486-8	GLRX2	GLRX2	Glutaredoxin-2, mitochondrial	Q9NS18	-0.132259	0.912402	0.0250376	0.104265	-0.0552522	0.962426	0.224526	0.490212	FALSE							X		X	X		X
3280-49	ACAN	Aggrecan	Aggrecan core protein	P16112	-0.259983	0.835098	0.0251145	0.104495	-0.183852	0.880349	0.0929876	0.30754	TRUE	0.524514	0.268972							X	X		X
2939-10	ARTN	Artemin	Artemin	Q5T4W7	0.133189	1.09671	0.0251465	0.104537	0.0275607	1.01929	0.700657	0.850126	TRUE	0.029489	-0.0214076	-0.0255834										X
2753-2	C1QA C1QB C1QC	C1q	Complement C1q subcomponent	P02745 P02746 P02747	-0.298279	0.813222	0.0252217	0.104759	0.313604	1.24281	0.0256981	0.168973	TRUE	0.140305							X
7173-141	TMEM132C	T132C	Transmembrane protein 132C	Q8N3T6	-0.145309	0.904186	0.0252767	0.104819	-0.0122775	0.991526	0.813333	0.912618	FALSE							X	X	X	X		X	X
3030-3	CLEC4M	DC-SIGNR	C-type lectin domain family 4 member M	Q9H2X3	-0.26019	0.834978	0.0252836	0.104819	-0.179239	0.883169	0.164164	0.413508	TRUE
6257-56	CGREF1	CGRE1	Cell growth regulator with EF hand domain protein 1	Q99674	-0.157422	0.896626	0.0253019	0.104819	0.178888	1.13201	0.0354733	0.194373	TRUE	0.0287883
4931-59	F3	TF	Tissue Factor	P13726	-0.166556	0.890967	0.0253966	0.105115	-0.106636	0.928751	0.110154	0.33622	TRUE	0.0219312	0.0906772
11168-3	MEGF10	MEG10	Multiple epidermal growth factor-like domains protein 10	Q96KG7	-0.174117	0.88631	0.0254172	0.105115	-0.149884	0.901323	0.087061	0.298664	FALSE	-0.170869											X
3379-29	PRKCI	KPCI	Protein kinase C iota type	P41743	0.221352	1.16583	0.0254661	0.105171	0.159174	1.11665	0.191708	0.451809	FALSE												X	X
7748-11	NDUFV2	NDUV2	NADH dehydrogenase [ubiquinone] flavoprotein 2, mitochondrial	P19404	-0.11288	0.92474	0.0254747	0.105171	-0.0723248	0.951104	0.133492	0.371034	FALSE
7924-7	CD3G	CD3G	T-cell surface glycoprotein CD3 gamma chain	P09693	-0.11931	0.920628	0.0257192	0.106089	-0.0551481	0.962496	0.262516	0.532279	FALSE
8556-5	FAM134B	F134B	Protein FAM134B	Q9H6L5	-0.132664	0.912146	0.0257415	0.106089	-0.0595101	0.95959	0.061015	0.250172	FALSE
3201-49	KLK5	kallikrein 5	Kallikrein-5	Q9Y337	-0.135615	0.910282	0.0258556	0.106468	-0.0780624	0.947329	0.286749	0.559365	TRUE
7174-15	CD38	CD38	ADP-ribosyl cyclase/cyclic ADP-ribose hydrolase 1	P28907	0.191878	1.14225	0.0258785	0.106471	0.107644	1.07747	0.318209	0.589675	FALSE
9090-9	SYTL4	SYTL4	Synaptotagmin-like protein 4	Q96C24	0.212846	1.15897	0.0260178	0.106952	0.318968	1.24744	0.00705	0.107897	FALSE									X	X
2681-23	HGF	HGF	Hepatocyte growth factor	P14210	0.0755478	1.05376	0.0261866	0.107554	0.096421	1.06912	0.0148034	0.139242		0.454447	0.413367	0.535479				X	X	X	X		X
8748-45	CD74	HG2A	HLA class II histocompatibility antigen gamma chain	P04233	-0.112014	0.925296	0.0262629	0.107775	-0.12743	0.915461	0.0312776	0.181782	FALSE	-0.101153	-0.00320821
8660-33	OLFML3	OLFL3	Olfactomedin-like protein 3	Q9NRN5	-0.158645	0.895866	0.026394	0.108202	0.105382	1.07578	0.359037	0.627115	TRUE
6599-5	APCDD1	APCD1	Protein APCDD1	Q8J025	0.124206	1.08991	0.0264123	0.108202	-0.0248119	0.982949	0.722595	0.864694	FALSE									X			X
3630-27	CADM3	Nectin-like protein 1	Cell adhesion molecule 3	Q8N126	-0.112655	0.924884	0.0264643	0.108266	-0.0384366	0.97371	0.399476	0.657871	FALSE		0.364603								X
12513-8	GLTP	GLTP	Glycolipid transfer protein	Q9NZD2	-0.112741	0.924829	0.0264731	0.108266	-0.0823815	0.944497	0.0643618	0.258078	FALSE
11626-7	UBE2V1	UB2V1	Ubiquitin-conjugating enzyme E2 variant 1	Q13404	0.211724	1.15807	0.0266434	0.10887	0.137566	1.10005	0.229207	0.495339	FALSE												X
14112-40	RELT	RELT	Tumor necrosis factor receptor superfamily member 19L	Q969Z4	0.142103	1.10351	0.0267891	0.109372	-0.0564277	0.961642	0.471767	0.709576	FALSE	-0.0908633	0.291285					X	X		X		X
10746-24	DKK3	DKK3	Dickkopf-related protein 3	Q9UBP4	-0.239676	0.846935	0.0268273	0.109414	-0.204669	0.867738	0.0233817	0.163603	TRUE				0.922869
3296-92	CNTN2	CNTN2	Contactin-2	Q02246	0.135534	1.0985	0.0268451	0.109414	-0.0129114	0.99109	0.855834	0.933671	FALSE	0.577681	0.630593	0.72155		X		X	X	X	X	X	X	X
8040-9	LEMD1	LEMD1	LEM domain-containing protein 1	Q68G75	0.232415	1.1748	0.0269581	0.109781	0.157228	1.11514	0.173536	0.425198	FALSE
6398-12	LONP1	LONM	Lon protease homolog, mitochondrial	P36776	0.120872	1.08739	0.0272991	0.111075	0.075613	1.05381	0.149285	0.394095	FALSE												X
8893-29	PARP1	PARP	Poly [ADP-ribose] polymerase 1	P09874	0.199006	1.14791	0.0274681	0.111636	0.095303	1.06829	0.363054	0.630409	FALSE	0.240742	0.537505	0.328713							X
12838-28	DUSP15	DUS15	Dual specificity protein phosphatase 15	Q9H1R2	-0.121549	0.9192	0.0275029	0.111636	-0.0247297	0.983005	0.610874	0.802599	FALSE
13716-259	F2	Prothrombin	Prothrombin	P00734	-0.106368	0.928924	0.0275222	0.111636	0.0195506	1.01364	0.561134	0.769224	TRUE
12798-46	SLC4A8	S4A8	Electroneutral sodium bicarbonate exchanger 1	Q2Y0W8	-0.106772	0.928663	0.0275302	0.111636	-0.0577085	0.960789	0.250788	0.521658	FALSE
13054-87	PFN2	Profilin II	Profilin-2	P35080	-0.231279	0.851879	0.0276949	0.112209	0.0369028	1.02591	0.774815	0.89498	FALSE
2579-17	MMP9	MMP-9	Matrix metalloproteinase-9	P14780	0.162796	1.11945	0.0278978	0.112936	0.373032	1.29507	3.63243e-05	0.00511639	TRUE	0.80034	0.893424	0.880421				X	X	X	X		X	X
5412-53	CD27	CD27	CD27 antigen	P26842	0.245614	1.1856	0.0279969	0.113241	0.000996415	1.00069	0.994743	0.997242	FALSE	-0.0187341	-0.0198432
7866-11	DNAJC30	DJC30	DnaJ homolog subfamily C member 30	Q96LL9	-0.148641	0.9021	0.0280394	0.113317	0.00633358	1.0044	0.93461	0.970744	FALSE							X		X	X		X	X
11391-69	MVK	MVK	Mevalonate kinase	Q03426	0.126203	1.09142	0.0280929	0.113324	0.18319	1.13539	0.0357649	0.1953	FALSE	0.24659	0.465888	0.286135
10809-14	KLRB1	KLRB1	Killer cell lectin-like receptor subfamily B member 1	Q12918	-0.162166	0.893682	0.0280982	0.113324	-0.0867951	0.941612	0.102062	0.323002	FALSE	0.0770803							X	X	X		X	X
3222-11	SEMA3A	Semaphorin 3A	Semaphorin-3A	Q14563	0.202193	1.15045	0.0281121	0.113324	0.194026	1.14395	0.126444	0.360655	TRUE
10767-52	GPR64	GPR64	G-protein coupled receptor 64	Q8IZP9	-0.114532	0.923682	0.0281423	0.11335	-0.0404007	0.972385	0.427445	0.679879	FALSE	-0.0909978	0.0355767
6932-42	ITGA5	ITA5	Integrin alpha-5	P08648	-0.222762	0.856923	0.0281885	0.113417	-0.370824	0.773341	0.00720141	0.108932	FALSE	0.137701	0.263255		0.476487								X
6390-18	NPS	NPS	Neuropeptide S	P0C0P6	-0.129348	0.914244	0.0282062	0.113417	0.00595769	1.00414	0.894381	0.950629	TRUE
9305-89	IFNGR2	INGR2	Interferon gamma receptor 2	P38484	-0.169695	0.889031	0.0284168	0.114168	-0.0742606	0.949829	0.390357	0.650008	FALSE				0.307648
13602-6	NHP2L1	NH2L1	NHP2-like protein 1	P55769	0.171083	1.1259	0.0285066	0.114433	0.0225784	1.01577	0.796367	0.905458	FALSE
4920-10	LYZ	Lysozyme	Lysozyme C	P61626	-0.25315	0.839062	0.0286984	0.115106	0.130369	1.09457	0.180102	0.435294	TRUE					X		X	X	X	X	X
7962-11	SPINK8	ISK8	Serine protease inhibitor Kazal-type 8	P0C7L1	-0.101132	0.932301	0.028739	0.115172	0.029731	1.02082	0.474062	0.712358	TRUE
5017-19	PRDX5	Peroxiredoxin-5	Peroxiredoxin-5, mitochondrial	P30044	-0.160147	0.894934	0.02878	0.11524	-0.111886	0.925378	0.141338	0.381462	FALSE	0.331205	0.514044
4785-30	SERPINA6	CBG	Corticosteroid-binding globulin	P08185	0.149535	1.10921	0.0288771	0.115511	0.128527	1.09318	0.0961653	0.313076	TRUE
2603-61	CD80	B7	T-lymphocyte activation antigen CD80	P33681	-0.162154	0.89369	0.0288958	0.115511	-0.286757	0.819743	0.0115088	0.129683	FALSE
4992-49	GRN	GRN	Granulins	P28799	-0.129788	0.913966	0.0289904	0.115792	-0.0704653	0.952331	0.211487	0.475945	TRUE	0.487866	0.753071	0.721415				X	X	X	X		X	X
6966-144	STX1B	STX1B	Syntaxin-1B	P61266	-0.170577	0.888487	0.029092	0.116101	-0.142899	0.905698	0.0456052	0.219061	FALSE
8330-1	LRP11	LRP11	Low-density lipoprotein receptor-related protein 11	Q86VZ4	-0.116228	0.922597	0.0292047	0.116454	-0.111094	0.925886	0.0421848	0.211289	FALSE
5730-60	CXCL14	BRAK	C-X-C motif chemokine 14	O95715	0.193293	1.14337	0.0293208	0.11682	0.0981176	1.07038	0.389441	0.649367	TRUE	-2.00029e-05
2754-50	C3	C3	Complement C3	P01024	-0.31736	0.802537	0.0294404	0.117199	-0.156016	0.8975	0.25558	0.526893	TRUE								X		X		X
5481-16	RASA1	RASA1	Ras GTPase-activating protein 1	P20936	-0.168586	0.889715	0.0296583	0.117968	-0.102321	0.931533	0.128485	0.362589	FALSE	0.0807705	0.0244099
7136-107	HBE1	Hemoglobin epsilon chain	Hemoglobin subunit epsilon	P02100	-0.205378	0.867312	0.0297076	0.118066	0.000398131	1.00028	0.99694	0.997982
7945-10	SEMA6A	Semaphorin-6A	Semaphorin-6A	Q9H2E6	-0.16506	0.891892	0.0297763	0.118241	-0.173788	0.886512	0.0200057	0.154922	FALSE							X			X		X	X
11382-5	BLVRA	BIEA	Biliverdin reductase A	P53004	0.204296	1.15212	0.0298351	0.118376	0.108256	1.07792	0.331186	0.602412	FALSE										X		X	X
9207-60	CRYZL1	QORL1	Quinone oxidoreductase-like protein 1	O95825	0.164591	1.12085	0.0300253	0.119032	-0.165626	0.891541	0.00267685	0.0713375
6324-11	DNASE1L2	DNSL2	Deoxyribonuclease-1-like 2	Q92874	-0.163893	0.892613	0.0302169	0.119693	0.150147	1.10968	0.0718684	0.273688	TRUE
4567-82	SH2D1A	SH21A	SH2 domain-containing protein 1A	O60880	0.176863	1.13042	0.0302456	0.119708	0.250066	1.18926	0.0190097	0.151977	FALSE	0.166717	0.601828							X	X
5013-2	CLIC1	NCC27	Chloride intracellular channel protein 1	O00299	0.201036	1.14952	0.0302939	0.119716	-0.0362931	0.975157	0.734707	0.872863	FALSE												X
5695-5	BPIFA2	SPLC2	BPI fold-containing family A member 2	Q96DR5	-0.165704	0.891493	0.0302978	0.119716	-0.227258	0.854257	0.000176835	0.0148572	TRUE
4876-32	F9	Coagulation Factor IX	Coagulation factor IX	P00740	0.0975337	1.06994	0.0303987	0.120016	-0.0124734	0.991391	0.674942	0.837599	TRUE	0.459763									X
11192-168	TINAGL1	TINAL	Tubulointerstitial nephritis antigen-like	Q9GZM7	-0.180432	0.882439	0.0305417	0.120481	0.0824994	1.05885	0.379812	0.643637	TRUE	0.333549	0.340365						X		X		X	X
10716-35	PSMD5	PSMD5	26S proteasome non-ATPase regulatory subunit 5	Q16401	-0.145791	0.903884	0.030623	0.120703	-0.0691251	0.953216	0.108668	0.333596
8773-172	EMILIN3	EMIL3	EMILIN-3	Q9NT22	-0.203041	0.868717	0.0307643	0.121051	-0.135924	0.910087	0.126424	0.360655	TRUE							X	X	X	X		X	X
12603-87	PABPC4	PABP4	Polyadenylate-binding protein 4	Q13310	0.204725	1.15247	0.0308118	0.121051	0.147668	1.10778	0.0598438	0.248132	FALSE
2966-65	CLEC11A	SCGF-beta	Stem Cell Growth Factor-beta	Q9Y240	-0.115484	0.923072	0.0308288	0.121051	-0.0220982	0.984799	0.613377	0.804344	TRUE	0.719197	0.729709		0.87557			X	X	X	X	X	X	X
7768-10	CPM	CBPM	Carboxypeptidase M	P14384	-0.122857	0.918367	0.0308308	0.121051	-0.00726395	0.994978	0.879823	0.944301	FALSE							X
7100-31	CD2	CD2	T-cell surface antigen CD2	P06729	0.224138	1.16808	0.0308378	0.121051	0.219784	1.16456	0.0536253	0.236869	FALSE
5482-61	RBP4	RBP	Retinol-binding protein 4	P02753	0.18252	1.13486	0.0310122	0.121636	-0.32242	0.799727	0.00105336	0.0427503	TRUE
7785-1	EFNB3	Ephrin-B3	Ephrin-B3	Q15768	-0.0873933	0.941222	0.0310517	0.121691	0.0316779	1.0222	0.507927	0.73555	FALSE								X
3844-2	PPIA	Cyclophilin A	Peptidyl-prolyl cis-trans isomerase A	P62937	0.226558	1.17004	0.0311399	0.121937	0.271041	1.20668	0.0296173	0.178393	TRUE												X	X
5307-12	F9	Coagulation Factor IXab	Coagulation factor IXab	P00740	0.0975709	1.06997	0.0312596	0.122306	-0.0198121	0.986361	0.474061	0.712358	TRUE	0.517854								X	X
14603-51	KIAA0040	KIAA0040	Uncharacterized protein KIAA0040	J3QR46	0.21482	1.16056	0.0313107	0.122406	0.0412528	1.02901	0.627269	0.812522	FALSE
13438-115	CHRD	CHRD	Chordin	Q9H2X0	0.0527909	1.03727	0.0314541	0.122866	0.0398668	1.02802	0.264171	0.534256	TRUE										X			X
2986-49	CXCL3 CXCL2	Gro-b/g	Gro-beta/gamma	P19876 P19875	0.151622	1.11082	0.0315891	0.123188	0.0665241	1.04719	0.397082	0.65596	TRUE
12856-14	TMEM237	TM237	Transmembrane protein 237	Q96Q45	-0.156902	0.896949	0.0316312	0.123188	-0.0348933	0.976104	0.559821	0.768482	FALSE
5870-23	BAD	BAD	Bcl2-associated agonist of cell death	Q92934	0.209349	1.15617	0.0316336	0.123188	0.184568	1.13648	0.127399	0.361228	FALSE
8307-47	C11orf68	CK068	UPF0696 protein C11orf68	Q9H3H3	0.193701	1.14369	0.0316394	0.123188	0.164383	1.12069	0.108305	0.333123									X				X
9451-20	UMOD	Uromodulin	Uromodulin	P07911	-0.0793653	0.946474	0.0316737	0.123221	-0.0569081	0.961322	0.0874618	0.299182	TRUE	0.0810151	0.0607716	0.0695994
4874-3	ANG	Angiogenin	Angiogenin	P03950	0.15116	1.11046	0.0317479	0.12341	-0.107929	0.927919	0.00534094	0.0987559	TRUE	0.582666	0.743	0.716519		X			X	X	X	X	X	X
8368-102	TNFRSF1B	TNF sR-II	Tumor necrosis factor receptor superfamily member 1B	P20333	-0.118112	0.921392	0.031925	0.123909	-0.096275	0.935445	0.0673557	0.2641	TRUE	0.506479	0.752089	0.808246	0.915327			X	X	X	X		X	X
6378-2	C5orf38	CEI	Protein CEI	Q86SI9	0.113818	1.08209	0.031928	0.123909	-0.160349	0.894809	0.000951765	0.0400753	TRUE
13484-69	COL1A1	CO1A1	Collagen alpha-1(I) chain	P02452	-0.107959	0.9279	0.0319628	0.123943	-0.00238157	0.998351	0.956682	0.979937	TRUE	-0.00899241	-0.0073321	-0.0555036
5598-3	GREM2	GREM2	Gremlin-2	Q9H772	-0.181355	0.881874	0.032212	0.124808	-0.308814	0.807305	0.00193651	0.058696	TRUE										X		X	X
10667-78	C1orf185	CA185	Uncharacterized protein C1orf185	Q5T7R7	0.167175	1.12286	0.0322417	0.124822	-0.0454499	0.968988	0.591247	0.787945	FALSE
4153-11	SERPINA3	alpha-1-antichymotrypsin complex	Alpha-1-antichymotrypsin complex	P01011	0.233131	1.17538	0.0323436	0.125116	0.144649	1.10546	0.308924	0.579943	TRUE					X				X	X	X	X	X
8099-42	SPON2	SPON2	Spondin-2	Q9BUD6	-0.164587	0.892184	0.0323856	0.125157	-0.336501	0.79196	5.79108e-06	0.00126102	TRUE	0.490007	0.415447	0.580904					X	X	X		X	X
10584-7	NDUFS4	NDUS4	NADH dehydrogenase [ubiquinone] iron-sulfur protein 4, mitochondrial	O43181	-0.131924	0.912613	0.0324064	0.125157	0.0158587	1.01105	0.813886	0.91281	FALSE
6077-63	CECR1	CECR1	Adenosine deaminase CECR1	Q9NZK5	-0.078653	0.946941	0.0324848	0.125358	-0.0719736	0.951336	0.0481956	0.22584	TRUE	0.662282						X	X	X	X		X	X
13623-4	MLL2	MLL2	Histone-lysine N-methyltransferase 2D	O14686	0.0932731	1.06679	0.0325197	0.125392	-0.0165929	0.988565	0.607031	0.800089	FALSE												X
5104-57	NCR1	NKp46	Natural cytotoxicity triggering receptor 1	O76036	-0.0910438	0.938843	0.032594	0.125577	-0.0121894	0.991587	0.850829	0.931128	FALSE				0.269027
7969-163	WFDC11	WFD11	Protein WFDC11	Q8NEX6	-0.0344815	0.976383	0.0327464	0.126063	-0.0186481	0.987157	0.271931	0.544885	TRUE
12659-13	OLA1	GTPB9	Obg-like ATPase 1	Q9NTK5	0.195094	1.1448	0.0327915	0.126135	0.170726	1.12563	0.128867	0.363025	FALSE								X	X	X		X	X
11634-32	RGS10	RGS10	Regulator of G-protein signaling 10	O43665	0.208297	1.15532	0.0328279	0.126141	0.154317	1.11289	0.185908	0.444711	FALSE												X	X
5581-28	FGL1	FGL1	Fibrinogen-like protein 1	Q08830	-0.106652	0.928741	0.0328457	0.126141	-0.368055	0.774826	4.25869e-13	1.01974e-09	TRUE								X	X	X		X	X
3356-50	CA7	Carbonic anhydrase VII	Carbonic anhydrase 7	P43166	-0.123958	0.917666	0.0328894	0.126208	-0.0411842	0.971857	0.540724	0.757394	FALSE
5658-64	F13B	coagulation factor XIII B	Coagulation factor XIII B chain	P05160	-0.228769	0.853363	0.0330399	0.126684	0.0327037	1.02293	0.741541	0.876633	TRUE								X	X	X		X	X
3037-62	IL1B	IL-1b	Interleukin-1 beta	P01584	0.193952	1.14389	0.0332298	0.12731	0.169248	1.12447	0.12108	0.352686	TRUE	-0.0659381
9963-19	PCDHB10	PCDBA	Protocadherin beta-10	Q9UN67	0.16472	1.12095	0.0333597	0.127654	-0.0974508	0.934683	0.0907914	0.304056	FALSE
9522-3	AIFM1	AIF	Apoptosis-inducing factor 1, mitochondrial	O95831	0.187127	1.13849	0.0333729	0.127654	0.0955714	1.06849	0.178164	0.432451	FALSE	0.570191	0.478546	0.310801
4959-2	AGR2	AGR2	Anterior gradient protein 2 homolog	O95994	0.218635	1.16363	0.0334246	0.127705	-0.104365	0.930214	0.308344	0.579777	TRUE	-0.0874298	-0.043665	-0.0712578
12516-13	TEAD4	TEAD4	Transcriptional enhancer factor TEF-3	Q15561	-0.0840017	0.943437	0.0334649	0.127705	-0.0917462	0.938386	0.0114456	0.129276	FALSE
4359-87	DYRK3	DYRK3	Dual specificity tyrosine-phosphorylation-regulated kinase 3	O43781	0.1833	1.13548	0.0334662	0.127705	0.062584	1.04433	0.49646	0.728192	FALSE
13375-48	SYNGR3	SNG3	Synaptogyrin-3	O43761	-0.113127	0.924582	0.0335769	0.128025	-0.0369307	0.974726	0.394561	0.653146	FALSE
4706-17	EPB41	41	Protein 4.1	P11171	0.226093	1.16966	0.0336838	0.128331	0.262918	1.1999	0.0480886	0.225579	FALSE									X	X		X
9005-16	PLXNA1	PLXA1	Plexin-A1	Q9UIW2	-0.0744049	0.949734	0.0337654	0.128539	-0.0908458	0.938972	0.00766733	0.11222	FALSE							X	X	X	X		X	X
12854-3	TEAD3	TEAD3	Transcriptional enhancer factor TEF-5	Q99594	-0.0842957	0.943245	0.0338441	0.128736	0.0189597	1.01323	0.627936	0.812522	FALSE
5109-24	NRCAM	Nr-CAM	Neuronal cell adhesion molecule	Q92823	-0.19603	0.872949	0.0339511	0.129001	-0.10645	0.928871	0.253909	0.524821	TRUE	0.291531	0.519495						X		X		X	X
8229-1	GXYLT1	GXLT1	Glucoside xylosyltransferase 1	Q4G148	-0.198109	0.871692	0.0339674	0.129001	-0.105863	0.929249	0.138224	0.377163	FALSE							X	X	X	X		X	X
12548-75	RRAGC	RRAGC	Ras-related GTP-binding protein C	Q9HB90	-0.0822015	0.944615	0.0340475	0.129202	-0.0527732	0.964081	0.0297386	0.178393	FALSE
12708-91	L3MBTL2	LMBL2	Lethal(3)malignant brain tumor-like protein 2	Q969R5	0.199721	1.14848	0.0341777	0.129594	0.189596	1.14044	0.0933722	0.308386	FALSE
9847-21	TGIF2	TGIF2	Homeobox protein TGIF2	Q9GZN2	-0.0845158	0.943101	0.0344595	0.130559	-0.024933	0.982866	0.509061	0.736149	FALSE
3390-72	PIK3CA PIK3R1	PIK3CA/PIK3R1	PIK3CA/PIK3R1	P42336 P27986	-0.16514	0.891842	0.0345053	0.130588	-0.112101	0.92524	0.14548	0.387703										X
13381-49	B4GALT1	B4GT1	Beta-1,4-galactosyltransferase 1	P15291	-0.18396	0.880283	0.0345216	0.130588	-0.037948	0.974039	0.63915	0.817784	TRUE	0.349029	0.501308					X	X	X	X		X	X
7148-42	FAM173A	F173A	Protein FAM173A	Q9BQD7	-0.121504	0.919229	0.0345523	0.1306	-0.038374	0.973752	0.467826	0.706756	FALSE
3049-61	PRSS1	Trypsin	Trypsin-1	P07477	-0.083859	0.94353	0.0346355	0.130812	0.0221738	1.01549	0.781046	0.898494	TRUE										X		X
10440-26	CLMP	ACAM	CXADR-like membrane protein	Q9H6B4	-0.16937	0.889231	0.0347869	0.13128	-0.15339	0.899135	0.0412064	0.210447	FALSE	0.466899	0.581825		0.295446			X	X	X	X		X	X
5798-3	BID	BID	BH3-interacting domain death agonist	P55957	0.199539	1.14833	0.0348608	0.131353	0.128809	1.09339	0.106383	0.330181	FALSE	0.379037	0.432575							X	X
5437-63	FABP3	FABP	Fatty acid-binding protein, heart	P05413	0.0977891	1.07013	0.034861	0.131353	0.181775	1.13428	0.000164331	0.0145029	FALSE													X
12787-47	ZNF134	ZN134	Zinc finger protein 134	P52741	-0.0654274	0.955662	0.0348896	0.131357	-0.00315937	0.997812	0.915516	0.961071	FALSE
9018-38	PCDH10	PCD10	Protocadherin-10	Q9P2E7	-0.134812	0.910789	0.0349617	0.131525	0.0183085	1.01277	0.740948	0.876167	FALSE										X		X	X
2634-2	IL2RG	IL-2 sRg	Cytokine receptor common subunit gamma	P31785	0.197245	1.14651	0.0350186	0.131636	0.167742	1.1233	0.165791	0.415258	FALSE
11370-20	INPP5E	INP5E	72 kDa inositol polyphosphate 5-phosphatase	Q9NRR6	0.145796	1.10634	0.0351755	0.132122	0.184909	1.13675	0.0308142	0.180529	FALSE
8351-17	PRSS57	PRS57	Serine protease 57	Q6UWY2	0.148772	1.10863	0.0352048	0.132128	0.0318003	1.02229	0.667818	0.832643	TRUE								X	X	X		X	X
3210-1	METAP1	METAP1	Methionine aminopeptidase 1	P53582	0.208911	1.15582	0.0352785	0.132301	0.215385	1.16101	0.113053	0.340552	FALSE	0.0693801	0.318676	0.158566							X		X
5028-59	CD163	sCD163	Scavenger receptor cysteine-rich type 1 protein M130	Q86VB7	-0.111639	0.925536	0.0355728	0.133301	-0.0611284	0.958514	0.268831	0.540711	TRUE	0.729128	0.873665	0.876719						X	X		X	X
9378-6	FIBCD1	FBCD1	Fibrinogen C domain-containing protein 1	Q8N539	0.114971	1.08295	0.035776	0.133885	-0.108276	0.927696	0.155011	0.401269	FALSE
6351-55	CD79B	CD79B	B-cell antigen receptor complex-associated protein beta chain	P40259	-0.12246	0.91862	0.0357846	0.133885	-0.0666932	0.954824	0.124151	0.356683	FALSE	-0.0123825	-0.011793
2631-50	IL10RB	IL-10 Rb	Interleukin-10 receptor subunit beta	Q08334	-0.247633	0.842277	0.0358478	0.134016	-0.320156	0.800983	0.023711	0.16433	FALSE	0.176934	0.305639	0.283444					X	X	X	X	X	X
10506-53	PGRMC2	PGRC2	Membrane-associated progesterone receptor component 2	O15173	-0.106356	0.928931	0.035953	0.134305	-0.0643	0.956409	0.0899201	0.302914	FALSE
2761-49	FGF18	FGF-18	Fibroblast growth factor 18	O76093	0.131878	1.09572	0.0360637	0.134614	0.0837571	1.05977	0.258407	0.528044	TRUE
13622-16	PPP2R5A	2A5A	Serine/threonine-protein phosphatase 2A 56 kDa regulatory subunit alpha isoform	Q15172	0.184503	1.13643	0.036314	0.135442	0.0101509	1.00706	0.921122	0.963918	FALSE										X		X	X
11561-32	RNF165	RN165	RING finger protein 165	Q6ZSG1	-0.124109	0.91757	0.0364571	0.13587	-0.0563629	0.961686	0.317027	0.588625	FALSE
11927-3	RBM28	RBM28	RNA-binding protein 28	Q9NW13	-0.0994412	0.933394	0.0365776	0.136213	-0.0413494	0.971746	0.412678	0.668351	FALSE
6590-54	NRP2	Neuropilin-2	Neuropilin-2	O60462	-0.163337	0.892957	0.0366322	0.13631	-0.0553838	0.962338	0.492854	0.726005	TRUE				0.213503			X
13615-60	NCK2	NCK2	Cytoplasmic protein NCK2	O43639	0.214139	1.16001	0.0367908	0.136794	0.234736	1.17669	0.0536812	0.236869	FALSE	0.759362											X	X
5272-55	SHC1	SHC1	SHC-transforming protein 1	P29353	0.217479	1.1627	0.0368382	0.136864	0.355313	1.27926	0.00156442	0.0546864	FALSE												X
5247-17	PPIA	Cyclophilin A	Peptidyl-prolyl cis-trans isomerase A	P62937	0.227398	1.17072	0.0368802	0.136911	0.189705	1.14053	0.114143	0.341006	TRUE
9172-69	MMP8	MMP-8	Neutrophil collagenase	P22894	0.158416	1.11606	0.0369445	0.136911	0.181146	1.13378	0.0486108	0.226017	TRUE	0.200386							X	X	X		X	X
7916-10	S100A7	S100A7	Protein S100-A7	P31151	-0.0680227	0.953945	0.0369509	0.136911	-0.023417	0.9839	0.501789	0.730638	TRUE								X	X	X		X	X
11572-4	DNM2	DYN2	Dynamin-2	P50570	0.208361	1.15537	0.0369652	0.136911	0.220933	1.16549	0.0459967	0.219596	FALSE
2819-23	CDH5	Cadherin-5	Cadherin-5	P33151	-0.165933	0.891352	0.037039	0.137079	-0.0131813	0.990905	0.841693	0.92621	FALSE	0.593087	0.725323	0.704163						X	X		X
2585-2	PRL	PRL	Prolactin	P01236	0.180664	1.13341	0.0372885	0.137797	0.315447	1.2444	0.000808804	0.0355576	TRUE	0.743408
3805-16	ESM1	Endocan	Endothelial cell-specific molecule 1	Q9NQ30	-0.149151	0.901781	0.0372905	0.137797	-0.131151	0.913103	0.0252278	0.16729	TRUE	0.545531	0.645022						X	X	X		X	X
5140-56	UNC5D	UNC5H4	Netrin receptor UNC5D	Q6UXZ4	-0.214229	0.862007	0.0373474	0.1379	-0.156188	0.897393	0.0698512	0.269338	FALSE											X
3803-10	CST5	CYTD	Cystatin-D	P28325	-0.144588	0.904637	0.0373994	0.137915	-0.122741	0.918441	0.0224429	0.16138	TRUE	0.71531	0.800742	0.872938	0.910823	X			X	X	X	X	X	X
8890-9	TMEM132B	T132B	Transmembrane protein 132B	Q14DG7	-0.222782	0.856911	0.0374246	0.137915	-0.285178	0.82064	0.0117812	0.13	FALSE									X	X		X	X
11369-23	ADH5	ADHX	Alcohol dehydrogenase class-3	P11766	0.156944	1.11492	0.0374379	0.137915	0.0842187	1.06011	0.281245	0.555193	FALSE								X	X	X		X	X
13739-3	FLRT1	FLRT1	Leucine-rich repeat transmembrane protein FLRT1	Q9NZU1	0.153212	1.11204	0.0375037	0.138045	-0.069795	0.952773	0.34371	0.613731	TRUE
12675-14	DARS	SYDC	Aspartate--tRNA ligase, cytoplasmic	P14868	0.19399	1.14392	0.0375308	0.138045	0.140634	1.10239	0.266751	0.537882	FALSE	0.549594								X	X		X	X
5250-53	IMPDH2	IMDH2	Inosine-5'-monophosphate dehydrogenase 2	P12268	0.223631	1.16767	0.0376042	0.138105	0.091181	1.06524	0.494318	0.727054	FALSE													X
12423-38	A1CF	A1CF	APOBEC1 complementation factor	Q9NQ94	-0.158826	0.895754	0.0376046	0.138105	-0.132032	0.912545	0.0222897	0.160912	FALSE
8052-115	NLGN1	NLGN1	Neuroligin-1	Q8N2Q7	-0.19616	0.872871	0.037708	0.138349	-0.196109	0.872902	0.0288086	0.177033	FALSE
3516-60	CXCL12	SDF-1	Stromal cell-derived factor 1	P48061	0.101584	1.07295	0.0377289	0.138349	0.0424	1.02983	0.426516	0.679145	TRUE	0.402224	0.242636						X	X	X		X	X
14178-18	CDKN3	CDKN3	Cyclin-dependent kinase inhibitor 3	Q16667	-0.0640131	0.956599	0.0378276	0.138466	0.0263905	1.01846	0.513702	0.740331	FALSE
12504-26	LMOD1	LMOD1	Leiomodin-1	P29536	0.217439	1.16267	0.0378452	0.138466	0.0891267	1.06373	0.1583	0.405529	FALSE
3612-6	EPHB4	EphB4	Ephrin type-B receptor 4	P54760	0.257263	1.19521	0.0378475	0.138466	0.207242	1.15448	0.108163	0.333123	FALSE
10583-1	TMEM108	TM108	Transmembrane protein 108	Q6UXF1	-0.0547913	0.962734	0.0379181	0.138618	0.00444155	1.00308	0.837244	0.925142	FALSE
9715-15	IGSF3	IGSF3	Immunoglobulin superfamily member 3	O75054	-0.119331	0.920614	0.0380002	0.138812	-0.110412	0.926323	0.0533541	0.236367	FALSE	0.219782	0.207906						X		X		X	X
3676-15	IGF2R	IGF-II receptor	Cation-independent mannose-6-phosphate receptor	P11717	-0.17804	0.883903	0.0382325	0.139524	-0.0382111	0.973862	0.593812	0.789191	FALSE					X		X				X
13468-5	NEURL4	NEUL4	Neuralized-like protein 4	Q96JN8	0.186789	1.13823	0.0382532	0.139524	-0.154599	0.898382	0.150161	0.394956	FALSE
3440-7	GZMA	granzyme A	Granzyme A	P12544	0.117627	1.08495	0.0382983	0.139582	-0.0511621	0.965159	0.415009	0.670583	TRUE	0.442608	0.547416		0.864421						X		X
7208-60	MGAT4C	MGT4C	Alpha-1,3-mannosyl-glycoprotein 4-beta-N-acetylglucosaminyltransferase C	Q9UBM8	-0.167589	0.890329	0.0383613	0.139705	-0.0578399	0.960702	0.589343	0.786955	FALSE									X	X		X
12395-86	DARS2	SYDM	Aspartate--tRNA ligase, mitochondrial	Q6PI48	0.196555	1.14596	0.0385169	0.140107	0.202766	1.1509	0.0796419	0.287289	FALSE									X	X		X	X
2913-1	CCL23	MPIF-1	C-C motif chemokine 23	P55773	0.119349	1.08624	0.0385302	0.140107	-0.0219332	0.984912	0.680123	0.841544	TRUE	0.681995	0.813759	0.851749		X		X	X	X	X	X	X	X
12490-92	LAMTOR3	LTOR3	Ragulator complex protein LAMTOR3	Q9UHA4	-0.238209	0.847797	0.0386537	0.140449	0.0340111	1.02385	0.800854	0.906902	FALSE
3344-60	SERPINC1	Antithrombin III	Antithrombin-III	P01008	-0.256554	0.837085	0.0386829	0.140449	0.0335491	1.02353	0.756403	0.88481	TRUE										X	X	X	X
4834-61	EPHA2	Epithelial cell kinase	Ephrin type-A receptor 2	P29317	-0.187516	0.878117	0.0388648	0.140898	-0.194378	0.87395	0.0306308	0.180455	FALSE	0.319861	0.255624						X	X	X		X	X
12662-82	ECH1	ECH1	Delta(3,5)-Delta(2,4)-dienoyl-CoA isomerase, mitochondrial	Q13011	-0.0761004	0.948618	0.0388653	0.140898	-0.0245654	0.983117	0.445466	0.6904	FALSE								X	X	X		X	X
10428-1	KIR2DS2	KI2S2	Killer cell immunoglobulin-like receptor 2DS2	P43631	-0.12136	0.919321	0.0390034	0.141291	-0.0391005	0.973262	0.527253	0.74904	FALSE							X		none	X
5620-13	PAM	AMD	Peptidyl-glycine alpha-amidating monooxygenase	P19021	-0.085581	0.942405	0.0391546	0.141732	-0.204385	0.867908	0.0157704	0.14223	TRUE	0.122621	0.511327	0.435907				X	X	X	X		X	X
12524-18	SAT2	SAT2	Diamine acetyltransferase 2	Q96F10	-0.161762	0.893933	0.0392914	0.142027	-0.0684066	0.953691	0.416519	0.67162	FALSE									X	X		X	X
8069-85	CD3E	CD3E	T-cell surface glycoprotein CD3 epsilon chain	P07766	-0.143325	0.90543	0.0392953	0.142027	-0.216023	0.860935	0.00118552	0.0454198	FALSE
13954-9	GNPNAT1	GNA1	Glucosamine 6-phosphate N-acetyltransferase	Q96EK6	0.19098	1.14154	0.0395644	0.142891	0.225622	1.16928	0.0353948	0.194373	FALSE								X	X	X		X	X
13516-46	EMC4	TMM85	ER membrane protein complex subunit 4	Q5J8M3	-0.11641	0.92248	0.0396125	0.142957	-0.105642	0.929391	0.0555167	0.240606	FALSE
10081-17	SATB2	SATB2	DNA-binding protein SATB2	Q9UPW6	0.133264	1.09677	0.0396424	0.142957	0.0256257	1.01792	0.66433	0.830882	FALSE													X
4271-75	PFDN5	PFD5	Prefoldin subunit 5	Q99471	-0.191352	0.875785	0.039743	0.143212	-0.298313	0.813203	0.0128987	0.133416	FALSE
5698-60	TNXB	Tenascin-X	Tenascin-X	P22105	-0.158245	0.896115	0.0398457	0.143475	-0.0767519	0.94819	0.313345	0.584576	TRUE	0.513989	0.500633	0.521503				X	X	X	X		X	X
12915-26	SCARA3	SCAR3	Scavenger receptor class A member 3	Q6AZY7	-0.129538	0.914124	0.0399512	0.143746	-0.0343694	0.976458	0.278967	0.553079	FALSE
5660-51	SOD3	SOD3	Extracellular superoxide dismutase [Cu-Zn]	P08294	-0.0868088	0.941603	0.0401662	0.144411	-0.0709176	0.952032	0.0851153	0.295375	TRUE								X	X	X		X	X
7695-106	SQSTM1	SQSTM	Sequestosome-1	Q13501	0.184389	1.13634	0.0402165	0.144484	-0.077406	0.94776	0.552226	0.764338	FALSE
5688-65	CBLN4	CBLN4	Cerebellin-4	Q9NTU7	-0.1184	0.921209	0.0402649	0.144549	-0.0718182	0.951438	0.287914	0.559625	TRUE	0.599051						X	X	X	X		X	X
13722-105	C9	C9	Complement component C9	P02748	-0.0678594	0.954053	0.0404509	0.145101	0.167216	1.12289	0.0176584	0.150206	TRUE
10571-14	MGAT1	MGAT1	Alpha-1,3-mannosyl-glycoprotein 2-beta-N-acetylglucosaminyltransferase	P26572	-0.0856923	0.942332	0.0404791	0.145101	-0.127275	0.915559	0.0168278	0.147328	FALSE										X
8289-8	GPNMB	GPNMB	Transmembrane glycoprotein NMB	Q14956	-0.185453	0.879373	0.0405668	0.145306	-0.239019	0.847321	0.0108685	0.126614	FALSE	0.568315	0.51288					X	X	X	X		X	X
5102-55	MICB	MICB	MHC class I polypeptide-related sequence B	Q29980	-0.107182	0.9284	0.0407262	0.145768	-0.0715397	0.951622	0.124059	0.356683	FALSE	-0.00266576				X		X	X	X	X	X	X	X
4569-52	SORCS2	SORC2	VPS10 domain-containing receptor SorCS2	Q96PQ0	-0.082417	0.944474	0.0408943	0.14626	-0.0233973	0.983913	0.583481	0.78327	FALSE	-0.0490543	-0.0160545
8772-5	EFNB2	EFNB2	Ephrin-B2	P52799	-0.0782765	0.947188	0.040963	0.146397	-0.025051	0.982786	0.537783	0.755041	FALSE								X
2597-8	VEGFA	VEGF	Vascular endothelial growth factor A	P15692	-0.181925	0.881526	0.0411459	0.146941	-0.008738	0.993962	0.9121	0.960592	TRUE	0.24157	0.398453	0.515171	0.831078			X	X	X	X		X	X
2915-6	PCNA	PCNA	Proliferating cell nuclear antigen	P12004	-0.145944	0.903788	0.0413045	0.147397	-0.0148586	0.989754	0.859946	0.935973	FALSE
5091-28	LILRB2	ILT-4	Leukocyte immunoglobulin-like receptor subfamily B member 2	Q8N423	-0.132357	0.91234	0.0414934	0.147835	0.00824392	1.00573	0.891819	0.949515	FALSE	0.643403	0.693343	0.704833		X		X	X	X	X	X	X	X
3514-49	PRTN3	Proteinase-3	Myeloblastin	P24158	0.182619	1.13494	0.0414979	0.147835	0.146439	1.10683	0.241169	0.508793	TRUE				0.572506			X				X
9857-38	IRF4	IRF4	Interferon regulatory factor 4	Q15306	0.0685715	1.04868	0.0415198	0.147835	-0.0479475	0.967312	0.201941	0.464571	FALSE
9283-8	CD44	CD44	CD44 antigen	P16070	-0.104622	0.930049	0.0416128	0.148056	-0.101626	0.931982	0.0335513	0.189428	FALSE
5134-52	HAVCR2	TIMD3	Hepatitis A virus cellular receptor 2	Q8TDQ0	-0.147486	0.902822	0.0416985	0.148251	-0.114124	0.923943	0.126708	0.360791	FALSE	0.465789	0.484034		0.658544	X		X	X	X	X	X	X	X
10073-22	TDP1	TYDP1	Tyrosyl-DNA phosphodiesterase 1	Q9NUW8	0.166689	1.12248	0.0417332	0.148264	0.176969	1.13051	0.0843037	0.294694	FALSE												X
13028-2	EVI2B	EVI2B	Protein EVI2B	P34910	-0.131825	0.912676	0.041831	0.148446	-0.053231	0.963775	0.209766	0.474525	FALSE
14034-22	TACSTD2	GA733-1 protein	Tumor-associated calcium signal transducer 2	P09758	-0.106493	0.928843	0.0418463	0.148446	-0.044946	0.969326	0.119954	0.349641	FALSE	0.0196347	0.0192779
7056-16	SLC3A2	4F2	4F2 cell-surface antigen heavy chain	P08195	-0.125974	0.916385	0.042112	0.149258	-0.000609566	0.999578	0.987174	0.993931	FALSE
7758-217	RNF215	RN215	RING finger protein 215	Q9Y6U7	-0.0827296	0.944269	0.0421375	0.149258	-0.0423371	0.971081	0.260589	0.529288	FALSE
12340-17	AARS	SYAC	Alanine--tRNA ligase, cytoplasmic	P49588	0.191008	1.14156	0.042252	0.149553	0.103451	1.07434	0.296006	0.567938	FALSE									X			X	X
13535-2	COL4A3BP	C43BP	Collagen type IV alpha-3-binding protein	Q9Y5P4	0.188139	1.13929	0.0424998	0.150319	0.0561543	1.03969	0.558097	0.76834	FALSE	0.680363	0.671323							X
13948-50	GABBR2	GABR2	Gamma-aminobutyric acid type B receptor subunit 2	O75899	-0.186677	0.878627	0.0425513	0.15039	-0.0188463	0.987022	0.838727	0.925262	FALSE
5656-53	ENDOU	PP11	Poly(U)-specific endoribonuclease	P21128	-0.111656	0.925525	0.0427624	0.150938	-0.0451728	0.969174	0.420871	0.673872	TRUE								X	X	X		X
6248-68	FAS	Fas, soluble	Tumor necrosis factor receptor superfamily member 6	P25445	-0.21142	0.863687	0.0427695	0.150938	-0.241492	0.84587	0.00600121	0.102215	TRUE
9890-8	TPM3	Tropomyosin alpha-3 chain	Tropomyosin alpha-3 chain	P06753	0.133458	1.09692	0.0429057	0.151098	-0.000790483	0.999452	0.989715	0.995117	FALSE
9212-22	CTSF	CATF	Cathepsin F	Q9UBX1	-0.0972803	0.934794	0.0429063	0.151098	-0.0729669	0.950681	0.188106	0.447956	FALSE	0.709523	0.814083		0.880648			X	X	X	X	X	X	X
11107-25	TENM3	TEN3	Teneurin-3	Q9P273	-0.10122	0.932244	0.0429094	0.151098	-0.11781	0.921586	0.0223525	0.160972	FALSE
12507-16	ITPKC	IP3KC	Inositol-trisphosphate 3-kinase C	Q96DU7	-0.129274	0.914291	0.0429568	0.151154	-0.106576	0.92879	0.083734	0.293775	FALSE
9913-4	RRBP1	RRBP1	Ribosome-binding protein 1	Q9P2E9	0.206355	1.15377	0.0431791	0.151824	0.14666	1.107	0.200484	0.462767	FALSE												X
6375-75	XXYLT1	XXLT1	Xyloside xylosyltransferase 1	Q8NBI6	-0.217426	0.860099	0.0432581	0.151984	-0.17813	0.883848	0.064515	0.25833	FALSE							X	X	X	X		X	X
5139-32	UNC5C	UNC5H3	Netrin receptor UNC5C	O95185	-0.108886	0.927304	0.0432881	0.151984	-0.0996433	0.933264	0.0496944	0.228394	FALSE		0.356664				X	X	X	X	X		X	X
12627-97	ATG7	ATG7	Ubiquitin-like modifier-activating enzyme ATG7	O95352	0.148866	1.1087	0.0433645	0.152141	0.587562	1.5027	2.30143e-06	0.000734769	FALSE
10430-31	SLC3A2	4F2	4F2 cell-surface antigen heavy chain	P08195	0.113823	1.08209	0.0436021	0.152863	0.0678873	1.04818	0.154091	0.400402	FALSE
14583-49	MSTN	Myostatin	Growth/differentiation factor 8	O14793	-0.114079	0.923972	0.0437308	0.153202	0.0194556	1.01358	0.788634	0.901759	TRUE	0.282156	0.264516
9267-2	CPA4	CBPA4	Carboxypeptidase A4	Q9UI42	-0.0812504	0.945238	0.0438112	0.15337	-0.143179	0.905522	0.000368836	0.0239952	TRUE							X	X	X	X		X	X
13089-6	HIF1A	HIF-1a	Hypoxia-inducible factor 1-alpha	Q16665	0.0907961	1.06496	0.043843	0.15337	0.0727098	1.05169	0.24336	0.511163	FALSE
8967-6	DUSP26	DUS26	Dual specificity protein phosphatase 26	Q9BV47	0.196444	1.14587	0.0440627	0.154027	-0.244611	0.844044	0.0156287	0.141809	FALSE
6285-71	MLEC	K0152	Malectin	Q14165	0.188732	1.13976	0.0441252	0.154133	0.221618	1.16604	0.0609357	0.250061	FALSE												X
12536-46	MTMR6	MTMR6	Myotubularin-related protein 6	Q9Y217	0.159174	1.11665	0.0441636	0.154154	0.0902475	1.06455	0.241288	0.50882	FALSE									X
3038-9	CXCL11	I-TAC	C-X-C motif chemokine 11	O14625	0.0981485	1.0704	0.044293	0.154405	0.0290886	1.02037	0.631702	0.815423	TRUE	0.768397	0.896815	0.912252		X		X	X	X	X	X	X	X
13231-90		IgG4, Kappa		P01861	-0.0953187	0.936065	0.0443239	0.154405	0.0107608	1.00749	0.771415	0.89256	TRUE
2190-55	F11	Coagulation Factor XI	Coagulation Factor XI	P03951	0.143971	1.10494	0.0443321	0.154405	-0.113038	0.924639	0.0345884	0.192609	TRUE		0.681275	0.671556		X			X	X	X	X	X	X
13742-66	IL22	IL-22	Interleukin-22	Q9GZX6	-0.254822	0.83809	0.0445192	0.154906	-0.0842943	0.943246	0.471616	0.709573	TRUE
5633-65	LILRB2	ILT-4	Leukocyte immunoglobulin-like receptor subfamily B member 2	Q8N423	-0.20515	0.867448	0.0445408	0.154906	-0.206756	0.866483	0.0553457	0.240606	FALSE				0.604082			X
14037-18	RANBP3	RANB3	Ran-binding protein 3	Q9H6Z4	-0.210857	0.864024	0.0446073	0.155025	-0.0924761	0.937912	0.308264	0.579777	FALSE													X
4568-17	SLITRK5	SLIK5	SLIT and NTRK-like protein 5	O94991	-0.204132	0.868061	0.0447117	0.155275	-0.188469	0.877536	0.0280068	0.174843	FALSE								X	X	X		X	X
8323-163	TFF3	TFF3	Trefoil factor 3	Q07654	-0.168847	0.889553	0.0447848	0.155416	-0.096458	0.935327	0.251871	0.523075	TRUE	0.611985	0.668197	0.787837						X	X			X
14273-19	PREP	PPCE	Prolyl endopeptidase	P48147	-0.23762	0.848144	0.0448712	0.155603	0.161992	1.11883	0.0419473	0.211214	FALSE								X	X	X		X	X
8484-24	LEP	Leptin	Leptin	P41159	-0.0576142	0.960852	0.0450107	0.155974	-0.0386308	0.973578	0.117723	0.345664	TRUE	0.935595	0.956561	0.961272	0.98668						X		X
5115-31	RELT	RELT	Tumor necrosis factor receptor superfamily member 19L	Q969Z4	-0.172432	0.887346	0.0451142	0.15622	-0.00961618	0.993357	0.897753	0.952445	FALSE				0.80497	X		X				X
9577-26	SYT2	SYT2	Synaptotagmin-2	Q8N9I0	-0.173696	0.886568	0.045209	0.156402	-0.0999008	0.933097	0.215489	0.479321	FALSE
12941-24	TMEM40	TMM40	Transmembrane protein 40	Q8WWA1	-0.0726383	0.950897	0.0452323	0.156402	-0.0446181	0.969546	0.238449	0.506372	FALSE
2607-54	CRLF1 CLCF1	CLF-1/CLC Complex	Cytokine receptor-like factor 1:Cardiotrophin-like cytokine factor 1 Complex	O75462 Q9UBD9	-0.216351	0.86074	0.0453136	0.156571	-0.183869	0.880339	0.0341606	0.191116	TRUE	0.0265773
9086-95	SCGB2A1	Mammaglobin 2	Mammaglobin-B	O75556	-0.132225	0.912423	0.0454276	0.156851	-0.0268726	0.981546	0.666185	0.83235	TRUE
4297-62	SPON1	Spondin-1	Spondin-1	Q9HCB6	0.116783	1.08431	0.0455193	0.156944	-0.187955	0.877849	0.00333473	0.0784015	TRUE	0.499928	0.670976	0.670157	0.80707	X		X	X	X	X	X	X	X
13718-1	IL17A	IL-17	Interleukin-17A	Q16552	-0.122359	0.918684	0.0455201	0.156944	0.0141102	1.00983	0.828749	0.919999	TRUE
6027-31	RLN3	REL3	Relaxin-3	Q8WXF3	0.174079	1.12824	0.0456333	0.157167	0.117761	1.08505	0.235249	0.50295	TRUE
8954-30	MAP4K1	M4K1	Mitogen-activated protein kinase kinase kinase kinase 1	Q92918	0.211165	1.15762	0.0456502	0.157167	0.337463	1.26353	0.00295944	0.074988
8326-63	SIGIRR	SIGIRR	Single Ig IL-1-related receptor	Q6IA17	0.15331	1.11212	0.045952	0.158092	-0.00217983	0.99849	0.972678	0.987315	FALSE
12540-25	RHOG	RHOG	Rho-related GTP-binding protein RhoG	P84095	-0.23282	0.85097	0.0461008	0.158477	-0.0199069	0.986296	0.866098	0.939426	FALSE
10551-7	LAT	LAT	Linker for activation of T-cells family member 1	O43561	-0.0484597	0.966968	0.0461301	0.158477	-0.069199	0.953167	0.000520578	0.0277965	FALSE	-0.0443726	-0.0536201
5082-51	IL1RAPL2	IL-1 sR9	X-linked interleukin-1 receptor accessory protein-like 2	Q9NP60	-0.16899	0.889465	0.04621	0.158539	-0.100035	0.93301	0.238515	0.506372	FALSE
6556-5	ENPP5	ENPP5	Ectonucleotide pyrophosphatase/phosphodiesterase family member 5	Q9UJA9	-0.165071	0.891885	0.0462142	0.158539	-0.0765643	0.948313	0.0235126	0.163603	TRUE	0.817522						X	X	X	X		X	X
10624-45	SPINK13	ISK13	Serine protease inhibitor Kazal-type 13	Q1W4C9	-0.0852277	0.942636	0.0464015	0.159067	-0.0359961	0.975358	0.369589	0.636565	TRUE
5468-67	IL17RC	IL-17 RC	Interleukin-17 receptor C	Q8NAC3	-0.0943909	0.936668	0.0464422	0.159093	-0.0472635	0.96777	0.285741	0.558485	FALSE
5741-55	RNASE3	ECP	Eosinophil cationic protein	P12724	0.222296	1.16659	0.0465232	0.159256	0.0998461	1.07166	0.434816	0.683629	TRUE				0.913795
11439-88	RHPN2	RHPN2	Rhophilin-2	Q8IUC4	-0.167432	0.890426	0.0466538	0.159589	-0.287701	0.819206	0.0111095	0.127097	FALSE													X
6651-74	UBB	PolyUbiquitin K48	PolyUbiquitin K48-linked	P0CG47	0.213532	1.15952	0.0468958	0.160303	0.112864	1.08137	0.316926	0.588625	FALSE
14106-46	RAP1GDS1	GDP/GTP exchange protein	Rap1 GTPase-GDP dissociation stimulator 1	P52306	-0.123007	0.918272	0.0473052	0.161587	-0.0743355	0.94978	0.207235	0.469909	FALSE									X
6609-22	CNP	CN37	2',3'-cyclic-nucleotide 3'-phosphodiesterase	P09543	0.264114	1.2009	0.0474614	0.162005	0.143582	1.10464	0.153046	0.398769	FALSE								X	X	X		X	X
6383-90	TLL1	TLL1	Tolloid-like protein 1	O43897	-0.132152	0.912469	0.0476837	0.162648	-0.0368503	0.974781	0.531807	0.751434	TRUE										X		X
6414-8	OAF	OAF	Out at first protein homolog	Q86UD1	0.133337	1.09683	0.0478359	0.162982	-0.218176	0.859652	0.00415609	0.0885827								X	X	X	X		X	X
9234-8	TWSG1	TWSG1	Twisted gastrulation protein homolog 1	Q9GZX9	-0.191063	0.87596	0.0478498	0.162982	-0.0772855	0.947839	0.454449	0.695988	TRUE									X	X		X	X
6506-54	TMED10	TMEDA	Transmembrane emp24 domain-containing protein 10	P49755	-0.121526	0.919215	0.0483544	0.164582	-0.0454111	0.969014	0.442009	0.688384	FALSE
2849-49	AIF1	AIF1	Allograft inflammatory factor 1	P55008	0.233556	1.17573	0.0483883	0.164582	-0.230333	0.852438	0.118936	0.347732	FALSE	0.544774								X	X		X	X
8984-28	LRCH4	LRCH4	Leucine-rich repeat and calponin homology domain-containing protein 4	O75427	-0.168378	0.889843	0.0485557	0.165034	-0.0211002	0.985481	0.696771	0.848993
11441-11	PYGL	PYGL	Glycogen phosphorylase, liver form	P06737	0.11952	1.08637	0.0486443	0.165218	0.232351	1.17475	0.0031546	0.0774738	FALSE							X	X	X	X		X	X
6948-82	FIG4	FIG4	Polyphosphoinositide phosphatase	Q92562	-0.0883564	0.940594	0.0487065	0.165312	0.0449518	1.03165	0.54692	0.761395	FALSE
4437-56	ENTPD5	ENTP5	Ectonucleoside triphosphate diphosphohydrolase 5	O75356	-0.175502	0.88546	0.0487436	0.165321	-0.431166	0.741662	0.000335085	0.0226017	TRUE	0.38768	0.333255			X		X	X	X	X	X	X	X
8859-51	CA11	CAH11	Carbonic anhydrase-related protein 11	O75493	-0.234783	0.849813	0.0488015	0.165338	-0.163625	0.892779	0.195456	0.456828	TRUE	0.0648024							X	X	X		X	X
7050-5	NEGR1	NEGR1	Neuronal growth regulator 1	Q7Z3B1	-0.187181	0.87832	0.0488178	0.165338	-0.139223	0.908008	0.150788	0.395481	FALSE								X	X	X		X	X
5982-50	CFHR1	FHR1	Complement factor H-related protein 1	Q03591	0.108018	1.07775	0.0488806	0.165409	-0.0236379	0.983749	0.498219	0.728636	TRUE
2970-60	AREG	AREG	Amphiregulin	P15514	0.188756	1.13978	0.0489076	0.165409	0.161871	1.11874	0.173549	0.425198	FALSE	0.0277447	0.0708099
12849-25	GSKIP	GSKIP	GSK3-beta interaction protein	Q9P0R6	-0.113747	0.924184	0.0489871	0.165446	-0.00462126	0.996802	0.935474	0.970744	FALSE								X
13027-20	CBX7	CBX7	Chromobox protein homolog 7	O95931	0.173317	1.12765	0.0489992	0.165446	0.223632	1.16767	0.0494119	0.227751	FALSE
10815-2	HABP4	HABP4	Intracellular hyaluronan-binding protein 4	Q5JVS0	0.106208	1.0764	0.0490223	0.165446	0.0177505	1.01238	0.737183	0.874071	FALSE									X	X		X
6123-69	TP53	p53	Cellular tumor antigen p53	P04637	-0.122028	0.918895	0.0490929	0.165568	-0.0378614	0.974098	0.338524	0.609461	FALSE	0.157592	0.0747918
8059-1	THPO	Tpo	Thrombopoietin	P40225	-0.0939915	0.936927	0.049393	0.166435	-0.0930676	0.937527	0.0650481	0.259649	TRUE	0.394863	0.465156	0.397019							X
10903-50	STX8	STX8	Syntaxin-8	Q9UNK0	-0.223591	0.856431	0.0494348	0.166435	0.0270279	1.01891	0.791239	0.90263	FALSE	0.709313	0.502038	0.681106					X		X		X	X
9077-10	MAN1A2	MA1A2	Mannosyl-oligosaccharide 1,2-alpha-mannosidase IB	O60476	-0.138594	0.908404	0.0494629	0.166435	-0.0740522	0.949966	0.235727	0.503074	FALSE							X	X	X	X		X	X
10966-1	AHSG	a2-HS-Glycoprotein	Alpha-2-HS-glycoprotein	P02765	-0.0565875	0.961536	0.0494977	0.166435	-0.000835371	0.999421	0.91493	0.960875	TRUE
3327-27	NTN4	NET4	Netrin-4	Q9HB63	-0.152739	0.899541	0.049555	0.166435	-0.105548	0.929452	0.123475	0.356003	TRUE							X	X	X	X		X	X
7152-5	HAVCR2	TIMD3	Hepatitis A virus cellular receptor 2	Q8TDQ0	-0.155724	0.897682	0.0495587	0.166435	-0.0798815	0.946135	0.305213	0.577522	FALSE
3298-52	CNTN4	Contactin-4	Contactin-4	Q8IWV2	-0.163067	0.893124	0.0496255	0.166543	-0.118329	0.921254	0.191118	0.451091	TRUE	0.465403	0.735311					X	X	X	X	X	X	X
10480-33	CD59	CD59	CD59 glycoprotein	P13987	-0.134969	0.910689	0.0497051	0.166693	-0.0135506	0.990651	0.828472	0.919919	TRUE
12501-10	TBCA	TBCA	Tubulin-specific chaperone A	O75347	0.0685326	1.04865	0.049797	0.166884	0.0766735	1.05458	0.00780919	0.112605	FALSE												X
14101-2	CNTFR	CNTFR alpha	Ciliary neurotrophic factor receptor subunit alpha	P26992	-0.126279	0.916192	0.04985	0.166945	-0.0390698	0.973282	0.475439	0.712405	FALSE							X	X	X	X		X	X
11378-37	SYK	KSYK	Tyrosine-protein kinase SYK	P43405	0.166961	1.12269	0.0499328	0.167106	0.0092676	1.00644	0.928241	0.967646	FALSE									X	X		X
10539-30	CD99L2	C99L2	CD99 antigen-like protein 2	Q8TCZ2	-0.105441	0.929521	0.0500398	0.167347	-0.27209	0.828119	0.000203208	0.0162194	FALSE	-0.0249658	0.0731112
2829-19	IL27 EBI3	IL-27	Interleukin-27	Q8NEV9 Q14213	-0.189809	0.876722	0.0501213	0.167502	-0.236423	0.848847	0.0119651	0.13027	TRUE	-0.00287776	0.0773032					X		X
8246-9	PCSK9	PCSK9	Proprotein convertase subtilisin/kexin type 9	Q8NBP7	-0.137038	0.909384	0.0502432	0.167793	-0.135599	0.910292	0.11309	0.340552	TRUE				0.884009
9525-1	PTK7	PTK7	Inactive tyrosine-protein kinase 7	Q13308	-0.169756	0.888993	0.0511877	0.170815	-0.195541	0.873245	0.0211548	0.158446	FALSE	0.194044	0.241942	0.269328					X	X	X		X	X
8528-74	ISLR2	ISLR2	Immunoglobulin superfamily containing leucine-rich repeat protein 2	Q6UXK2	-0.132375	0.912328	0.0512195	0.170815	-0.0798157	0.946179	0.166305	0.415689	FALSE
9231-23	IMPAD1	IMPA3	Inositol monophosphatase 3	Q9NX62	-0.203817	0.868251	0.0514115	0.171336	-0.195867	0.873048	0.0882594	0.300763	FALSE							X	X	X	X		X	X
9303-9	ICOSLG	B7-H2	ICOS ligand	O75144	-0.199002	0.871153	0.0517369	0.172301	-0.117895	0.921531	0.155796	0.402215	FALSE				0.210578			X
11401-181	RNF146	RN146	E3 ubiquitin-protein ligase RNF146	Q9NTX7	-0.172574	0.887258	0.051809	0.172344	-0.144695	0.904571	0.14956	0.394095	FALSE
3581-53	AHSG	a2-HS-Glycoprotein	Alpha-2-HS-glycoprotein	P02765	0.157143	1.11508	0.0518218	0.172344	-0.164529	0.89222	0.089767	0.302914	TRUE					X		X	X	X	X	X	X	X
13566-2	SSU72	SSU72	RNA polymerase II subunit A C-terminal domain phosphatase SSU72	Q9NP77	0.149806	1.10942	0.0520178	0.172875	0.0466321	1.03285	0.505644	0.733824	FALSE
5349-69	DLL1	DLL1	Delta-like protein 1	O00548	-0.202708	0.868918	0.0521057	0.173047	-0.0667742	0.95477	0.0868475	0.298368	FALSE	0.38553	0.547252		0.711934			X	X	X	X		X	X
6364-7	TAPBPL	TPSNR	Tapasin-related protein	Q9BX59	-0.0516138	0.964856	0.0521999	0.17324	-0.018268	0.987417	0.357436	0.625872	FALSE							X	X	X	X		X	X
7939-1	PQLC2L	CC055	Putative uncharacterized protein PQLC2L	A1A4F0	-0.0811281	0.945318	0.0522741	0.173366	-0.0113552	0.99216	0.797918	0.905465
11493-169	DYNLL2	DYL2	Dynein light chain 2, cytoplasmic	Q96FJ2	0.189767	1.14058	0.0523934	0.173642	0.192039	1.14238	0.0856739	0.296263	FALSE								X		X		X	X
12817-1	GEM	GEM	GTP-binding protein GEM	P55040	-0.121052	0.919517	0.052544	0.17402	-0.0180806	0.987546	0.811389	0.912146	FALSE
7551-33	LRRC32	LRC32	Leucine-rich repeat-containing protein 32	Q14392	-0.19829	0.871583	0.0526167	0.174022	-0.0758436	0.948787	0.369923	0.636565	FALSE										X		X	X
5363-51	SEMA3E	Semaphorin 3E	Semaphorin-3E	O15041	0.0839252	1.0599	0.0526172	0.174022	0.0482898	1.03404	0.230632	0.497351	TRUE					X	X	X	X	X	X	X	X	X
11911-13	LRRC4B	LRC4B	Leucine-rich repeat-containing protein 4B	Q9NT99	0.0950669	1.06811	0.0527335	0.174286	0.059931	1.04242	0.2012	0.463689	FALSE
6252-62	SCGB3A1	Secretoglobin family 3A member 1	Secretoglobin family 3A member 1	Q96QR1	0.0543378	1.03838	0.0528151	0.174436	-0.0487509	0.966773	0.0696761	0.269231	TRUE		0.850246						X	X	X		X
11438-6	DNAJB2	DNJB2	DnaJ homolog subfamily B member 2	P25686	0.208464	1.15546	0.0531471	0.175348	0.270931	1.20659	0.00987955	0.122573	FALSE
3043-49	SPARC	ON	SPARC	P09486	0.136548	1.09927	0.0531645	0.175348	0.323785	1.25161	0.000241751	0.0180898	TRUE	0.783723	0.619894		0.783814						X		X	X
9372-157	MPZL2	MPZL2	Myelin protein zero-like protein 2	O60487	-0.150661	0.900837	0.0533951	0.175987	-0.204627	0.867763	0.0210637	0.158446	FALSE
8476-11	CHGA	CgA	Chromogranin-A	P10645	-0.0778269	0.947484	0.053928	0.177621	-0.117714	0.921647	0.00237203	0.067617	TRUE								X	X	X		X
14085-28	IL13	IL-13	Interleukin-13	P35225	-0.0875831	0.941098	0.0540179	0.177795	-0.0400372	0.97263	0.438953	0.686714	TRUE
11955-1	ARHGAP1	RHG01	Rho GTPase-activating protein 1	Q07960	-0.179877	0.882778	0.0540756	0.177863	-0.132343	0.912349	0.14078	0.380902	FALSE	0.571613	0.522158						X				X
14674-63	PACSIN3	PACN3	Protein kinase C and casein kinase substrate in neurons protein 3	Q9UKS6	-0.0632154	0.957129	0.0542049	0.178052	-0.055642	0.962166	0.0805945	0.288465	FALSE									X
9255-5	IL17C	IL-17C	Interleukin-17C	Q9P0M4	-0.128848	0.914562	0.0542093	0.178052	-0.121208	0.919417	0.047381	0.223334	TRUE	-0.0178257	0.128652	0.197488
5358-3	OMD	OMD	Osteomodulin	Q99983	-0.104061	0.930411	0.0542446	0.178052	-0.071408	0.951709	0.0863296	0.297623	TRUE	0.642352	0.871936		0.946705						X		X	X
9756-6	TAGLN	TAGL	Transgelin	Q01995	0.189989	1.14076	0.0547874	0.179427	0.175109	1.12905	0.0101106	0.123154	FALSE
4786-58	CMPK1	Cytidylate kinase	UMP-CMP kinase	P30085	0.145796	1.10634	0.0547894	0.179427	0.0476248	1.03356	0.537694	0.755041	FALSE
4862-63	BMPR2	BMP RII	Bone morphogenetic protein receptor type-2	Q13873	0.119241	1.08616	0.0548068	0.179427	-0.0902366	0.939369	0.114545	0.341142	FALSE
3416-2	BTK	BTK	Tyrosine-protein kinase BTK	Q06187	0.189002	1.13997	0.0548134	0.179427	0.185072	1.13687	0.139791	0.379133	FALSE
9568-289	FCAMR	FCAMR	High affinity immunoglobulin alpha and immunoglobulin mu Fc receptor	Q8WWV6	-0.0895083	0.939843	0.0549751	0.179772	-0.0173295	0.98806	0.643687	0.819044	FALSE
4548-4	FUT3	Fucosyltransferase 3	Galactoside 3(4)-L-fucosyltransferase	P21217	-0.171919	0.887661	0.0549938	0.179772	-0.170189	0.888726	0.0830103	0.292521	FALSE	0.356254				X		X	X	X	X	X	X	X
3170-6	METAP2	AMPM2	Methionine aminopeptidase 2	P50579	0.153966	1.11262	0.0551875	0.180282	0.134784	1.09793	0.201302	0.463703	FALSE	0.658246	0.641476						X				X
9895-77	ERCC4	XPF	DNA repair endonuclease XPF	Q92889	-0.089687	0.939727	0.0555138	0.181224	-0.0416719	0.971528	0.426153	0.679005	FALSE
5858-6	YWHAZ	14-3-3 protein zeta/delta	14-3-3 protein zeta/delta	P63104	0.203331	1.15135	0.0557114	0.181475	0.211171	1.15763	0.0856982	0.296263	FALSE												X	X
7870-8	CNDP1	CNDP1	Beta-Ala-His dipeptidase	Q96KN2	-0.132676	0.912138	0.0557325	0.181475	-0.125771	0.916514	0.109549	0.335091	TRUE
4719-58	PDIA3	Protein disulfide isomerase A3	Protein disulfide-isomerase A3	P30101	0.171116	1.12593	0.0557417	0.181475	0.0998264	1.07164	0.345069	0.615206	FALSE								X				X
8088-56	C1orf210	CA210	Type III endosome membrane protein TEMP	Q8IVY1	0.228924	1.17196	0.0557659	0.181475	0.0458904	1.03232	0.475004	0.712405	FALSE
8813-160	TXN	Thioredoxin	Thioredoxin	P10599	-0.071833	0.951428	0.0557801	0.181475	-0.00278931	0.998068	0.925565	0.966114	TRUE
4163-5	H2AFZ	Histone H2A.z	Histone H2A.z	P0C0S5	0.224818	1.16863	0.0559477	0.181847	0.246377	1.18622	0.0635016	0.25602	FALSE
9168-31	CCL26	Eotaxin-3	C-C motif chemokine 26	Q9Y258	0.168622	1.12398	0.0559706	0.181847	0.0765865	1.05452	0.392154	0.65164	TRUE	0.162522
11214-40	DNAJB9	DNJB9	DnaJ homolog subfamily B member 9	Q9UBS3	-0.170293	0.888662	0.0560618	0.18202	-0.381968	0.76739	0.0028763	0.0738105	FALSE										X		X
9486-13	DEFB125	DB125	Beta-defensin 125	Q8N687	-0.0592695	0.95975	0.0561598	0.182116	-0.0462403	0.968457	0.102932	0.324165	TRUE													X
4471-50	TGM3	TGM3	Protein-glutamine gamma-glutamyltransferase E	Q08188	-0.184572	0.87991	0.0561675	0.182116	0.00256805	1.00178	0.980284	0.990639	FALSE								X	X	X
9401-57	TRABD2A	CB089	Metalloprotease TIKI1	Q86V40	0.148494	1.10841	0.0563943	0.182728	0.253613	1.19219	0.00257843	0.0705607	FALSE												X
3897-61	PDXP	PLPP	Pyridoxal phosphate phosphatase	Q96GD0	0.184869	1.13671	0.0566843	0.183544	0.143892	1.10488	0.237646	0.505816	FALSE
6653-58	CD47	CD47	Leukocyte surface antigen CD47	Q08722	0.114671	1.08273	0.0568637	0.183893	0.0752288	1.05353	0.190664	0.45042	FALSE
4907-56	FGA FGB FGG	D-dimer	D-dimer	P02671 P02675 P02679	-0.160929	0.894449	0.0568689	0.183893	-0.00710116	0.99509	0.945185	0.975327	TRUE								X	X
2715-25	EPOR	EPO-R	Erythropoietin receptor	P19235	0.101856	1.07315	0.0571139	0.184561	0.127559	1.09244	0.127065	0.360921	TRUE
12786-61	GPCPD1	GDE5	Glycerophosphocholine phosphodiesterase GPCPD1	Q9NPB8	-0.132532	0.912229	0.057352	0.185205	-0.0223281	0.984642	0.739266	0.874837	FALSE									X	X
10975-59	MUCL1	MUCL1	Mucin-like protein 1	Q96DR8	-0.0632818	0.957084	0.0575613	0.185755	-0.0855497	0.942425	0.0134668	0.134062	TRUE
13967-14	TXNRD1	Thioredoxin reductase 1	Thioredoxin reductase 1, cytoplasmic	Q16881	0.0980725	1.07034	0.057613	0.185797	0.103761	1.07457	0.0745068	0.279197	FALSE	0.776535							X				X
5701-81	CLEC3B	Tetranectin	Tetranectin	P05452	0.145943	1.10645	0.0577546	0.186129	-0.0979442	0.934363	0.245078	0.513645	TRUE								X	X	X		X	X
7776-20	UNC5B	UNC5B	Netrin receptor UNC5B	Q8IZJ1	-0.131633	0.912798	0.0579129	0.186398	-0.125666	0.916581	0.0383338	0.203526	FALSE												X
3447-64	CXCL8	IL-8	Interleukin-8	P10145	-0.0753192	0.949132	0.0579524	0.186398	0.112496	1.0811	0.0268477	0.172814	TRUE	0.496314	0.543366	0.689655							X			X
8031-11	CEACAM1	CEACAM1	Carcinoembryonic antigen-related cell adhesion molecule 1	P13688	-0.10023	0.932884	0.057955	0.186398	-0.0238398	0.983611	0.579031	0.780242	TRUE	-0.250877
4908-6	ENG	Endoglin	Endoglin	P17813	-0.220457	0.858294	0.0583564	0.187384	-0.156923	0.896936	0.13981	0.379133	FALSE	0.29883	0.0419915	0.373355		X			X	X	X		X	X
8815-1	OLFML1	OLFL1	Olfactomedin-like protein 1	Q6UWY5	-0.113554	0.924308	0.0583632	0.187384	-0.0999901	0.933039	0.0657191	0.260969	TRUE
10647-18	ASCC1	ASCC1	Activating signal cointegrator 1 complex subunit 1	Q8N9N2	-0.183183	0.880757	0.058379	0.187384	0.116247	1.08391	0.3317	0.603079	FALSE
11988-24	PTPRH	PTPRH	Receptor-type tyrosine-protein phosphatase H	Q9HD43	-0.0966224	0.93522	0.0587573	0.188472	-0.0920765	0.938171	0.11608	0.343789	FALSE
12923-51	KRT17	Keratin 17	Keratin, type I cytoskeletal 17	Q04695	-0.0966891	0.935177	0.0590826	0.189388	-0.0431641	0.970524	0.330484	0.602412	FALSE
13578-98	ABLIM3	ABLM3	Actin-binding LIM protein 3	O94929	-0.124328	0.917431	0.0593665	0.190017	-0.0238322	0.983616	0.481645	0.717896	FALSE									X	X		X
11354-21	PLCB1	Phospholipase C-beta-1	1-phosphatidylinositol 4,5-bisphosphate phosphodiesterase beta-1	Q9NQ66	-0.133982	0.911313	0.0593829	0.190017	-0.171889	0.88768	0.0218312	0.160106	FALSE
4922-13	CCL19	MIP-3b	C-C motif chemokine 19	Q99731	-0.136865	0.909494	0.0593977	0.190017	-0.114431	0.923746	0.0739649	0.278008	TRUE	0.424097	0.574724	0.752046									X	X
14655-1	DNAJC17	DJC17	DnaJ homolog subfamily C member 17	Q9NVM6	0.169029	1.1243	0.0595148	0.190159	0.0779857	1.05554	0.373277	0.639329	FALSE							X		X	X		X
11375-49	FOXL2	FOXL2	Forkhead box protein L2	P58012	-0.11759	0.921726	0.0595502	0.190159	-0.0698528	0.952735	0.081104	0.289209	FALSE
8305-18	SULF2	SULF2	Extracellular sulfatase Sulf-2	Q8IWU5	-0.107334	0.928302	0.0595611	0.190159	-0.0910618	0.938832	0.148829	0.393563	FALSE
4292-5	NAPA	SNAA	Alpha-soluble NSF attachment protein	P54920	0.189468	1.14034	0.0596396	0.190283	0.157001	1.11497	0.16011	0.408072	FALSE								X				X	X
6647-55	UBC	PolyUbiquitin K63	PolyUbiquitin K63-linked	P0CG48	-0.0964982	0.9353	0.0596888	0.190283	-0.0441894	0.969835	0.462297	0.703508	FALSE
4314-12	DCTPP1	XTP3A	dCTP pyrophosphatase 1	Q9H773	-0.182052	0.881448	0.0597193	0.190283	-0.180541	0.882372	0.0733156	0.277337	FALSE	0.421592								X	X	X	X	X
7893-19	OLR1	OLR1	Oxidized low-density lipoprotein receptor 1	P78380	0.160055	1.11733	0.0600904	0.191338	0.166666	1.12246	0.114451	0.341073	TRUE
9878-3	SULT1E1	SULT 1E	Estrogen sulfotransferase	P49888	0.178884	1.13201	0.0601505	0.191402	-0.104227	0.930303	0.304767	0.577345	FALSE
9531-24	LST1	LST1	Leukocyte-specific transcript 1 protein	O00453	0.168052	1.12354	0.0601991	0.19143	0.302934	1.23365	0.000965813	0.0402198	FALSE												X
10562-42	NETO2	NETO2	Neuropilin and tolloid-like protein 2	Q8NC67	-0.165095	0.89187	0.0602643	0.19151	0.0401778	1.02824	0.751057	0.882405	FALSE
10762-2	KLRG2	KLRG2	Killer cell lectin-like receptor subfamily G member 2	A4D1S0	-0.175676	0.885353	0.0603141	0.191541	-0.152852	0.899471	0.0807973	0.288976	FALSE
5467-15	HSP90AB1	HSP 90b	Heat shock protein HSP 90-beta	P08238	0.157709	1.11551	0.0604875	0.191965	0.213804	1.15974	0.0306588	0.180455	TRUE
3329-14	PGLYRP1	PGRP-S	Peptidoglycan recognition protein 1	O75594	0.0648828	1.046	0.0605844	0.192145	0.1188	1.08583	0.00163861	0.0556548	TRUE	0.525192	0.641564	0.550376	0.625426			X	X	X	X	X	X	X
9535-14	NPHS2	Podocin	Podocin	Q9NP85	-0.1837	0.880442	0.0606291	0.192159	0.111149	1.08009	0.287531	0.559625	FALSE
4909-68	LGALS8	Galectin-8	Galectin-8	O00214	-0.137004	0.909405	0.0609837	0.192774	-0.0377346	0.974183	0.577261	0.779172	FALSE	0.181642	0.42704							X	X
5008-51	SOD2	Mn SOD	Superoxide dismutase [Mn], mitochondrial	P04179	-0.182233	0.881338	0.0610072	0.192774	-0.0508684	0.965355	0.591976	0.788267	FALSE	-0.137623	0.0948641	0.0109522
6262-14	IL17RB	IL-17B R	Interleukin-17 receptor B	Q9NRM6	0.178856	1.13199	0.0610215	0.192774	0.0748792	1.05327	0.439312	0.686714	TRUE	-0.0463484	0.0520488											X
2989-17	IFNG	IFN-g	Interferon gamma	P01579	0.189262	1.14018	0.0610217	0.192774	0.199771	1.14852	0.122508	0.354709	TRUE
3898-5	PSMD7	PSD7	26S proteasome non-ATPase regulatory subunit 7	P51665	-0.0774659	0.947721	0.0610244	0.192774	-0.016763	0.988448	0.747799	0.87981
6914-15	AMIGO2	AMGO2	Amphoterin-induced protein 2	Q86SJ2	-0.142654	0.905851	0.061225	0.19328	-0.0494295	0.966318	0.474248	0.712364	FALSE
12729-12	PSMG3	PSMG3	Proteasome assembly chaperone 3	Q9BT73	0.163884	1.1203	0.0613292	0.193482	0.132002	1.09581	0.192968	0.453224		0.557188
9873-17	ESRRA	ERRalpha	Steroid hormone receptor ERR1	P11474	-0.183096	0.880811	0.0615928	0.194112	-0.274753	0.826592	0.00691725	0.107206	FALSE
8458-111	SNCA	a-Synuclein	Alpha-synuclein	P37840	0.194868	1.14462	0.06161	0.194112	0.174958	1.12893	0.145235	0.387703	TRUE							X	X	X			X	X
2828-82	SPINT1	HAI-1	Kunitz-type protease inhibitor 1	O43278	-0.170331	0.888639	0.0616661	0.194161	-0.23277	0.850999	0.0317153	0.182993	TRUE	0.328652	0.427567						X	X	X	X	X	X
8275-31	PEAR1	PEAR1	Platelet endothelial aggregation receptor 1	Q5VY43	-0.130447	0.913549	0.061872	0.194628	-0.0275733	0.981069	0.661038	0.828935	FALSE	0.468448	0.431008		0.769193			X	X	X	X		X	X
5085-18	IL20RA	IL-20 Ra	Interleukin-20 receptor subunit alpha	Q9UHF4	-0.148893	0.901942	0.0618958	0.194628	-0.0248664	0.982912	0.778935	0.897791	FALSE	0.026213	0.000717555	0.0763037							X		X	X
5981-6	C21orf33	ES1	ES1 protein homolog, mitochondrial	P30042	0.177435	1.13087	0.062033	0.194932	-0.240577	0.846407	0.0258109	0.169095	FALSE
12853-112	TMOD2	TMOD2	Tropomodulin-2	Q9NZR1	-0.17571	0.885331	0.0622421	0.195461	0.0015841	1.0011	0.980624	0.990639	FALSE
10040-63	TP63	P73L	Tumor protein 63	Q9H3D4	-0.107191	0.928394	0.0624696	0.196046	-0.0418664	0.971397	0.322044	0.59318	FALSE
4232-19	IGF1R	IGF-I sR	Insulin-like growth factor 1 receptor	P08069	-0.175308	0.885578	0.0629554	0.197442	-0.131552	0.912849	0.247142	0.51703	FALSE	0.142788	-0.113665								X		X	X
7076-17	ECEL1	ECEL1	Endothelin-converting enzyme-like 1	O95672	0.129781	1.09413	0.0632845	0.198344	0.0365462	1.02566	0.61287	0.804118	FALSE
13530-5	UTS2R	UR2R	Urotensin-2 receptor	Q9UKP6	-0.0611897	0.958473	0.0633848	0.198528	-0.0295012	0.979759	0.522274	0.74605	FALSE
3646-7	TEC	TEC	Tyrosine-protein kinase Tec	P42680	0.153188	1.11202	0.0634822	0.198703	0.182581	1.13491	0.0617741	0.25236	FALSE
4963-19	ARPP19	ARP19	cAMP-regulated phosphoprotein 19	P56211	0.153126	1.11198	0.0639316	0.199979	0.137143	1.09972	0.175228	0.428583	FALSE								X
6466-7	SPACA7	SPAC7	Protein SPACA7	Q96KW9	-0.0757723	0.948834	0.0640941	0.200357	-0.0440915	0.9699	0.18757	0.447124	TRUE
4151-6	PLG	Plasminogen	Plasminogen	P00747	0.138933	1.10109	0.0641801	0.200368	0.316073	1.24494	0.0178333	0.15089	TRUE					X			X	X	X	X	X	X
9223-11	MANF	ARMET	Mesencephalic astrocyte-derived neurotrophic factor	P55145	0.160505	1.11768	0.0641813	0.200368	0.221643	1.16606	0.0295191	0.178393	TRUE	0.794456	0.0764877						X	X	X		X	X
11649-3	SMAP1	SMAP1	Stromal membrane-associated protein 1	Q8IYB5	0.208303	1.15533	0.0642996	0.200606	0.215601	1.16119	0.073764	0.278008	FALSE							X		X	X		X	X
9281-50	PTPRA	Protein-tyrosine phosphatase alpha	Receptor-type tyrosine-protein phosphatase alpha	P18433	-0.0977406	0.934495	0.0643828	0.200735	-0.0242913	0.983303	0.466897	0.705887	FALSE
9201-13	TAGLN2	Transgelin-2	Transgelin-2	P37802	-0.17386	0.886468	0.0644853	0.200924	0.0237486	1.0166	0.738707	0.874837										X	X		X	X
9296-15	PTPRD	PTPRD	Receptor-type tyrosine-protein phosphatase delta	P23468	-0.128948	0.914498	0.0645699	0.201057	-0.097635	0.934564	0.212299	0.476384	FALSE
13104-32	EFNB1	EFNB1	Ephrin-B1	P98172	-0.104558	0.93009	0.0646473	0.201167	0.00275128	1.00191	0.963164	0.983076	FALSE									X
4261-55	PON1	paraoxonase 1	Serum paraoxonase/arylesterase 1	P27169	-0.179707	0.882883	0.0647198	0.201262	-0.119819	0.920303	0.255937	0.527159	TRUE
13525-17	KCNG4	KCNG4	Potassium voltage-gated channel subfamily G member 4	Q8TDN1	-0.18528	0.879478	0.0649219	0.20164	-0.170683	0.888422	0.109979	0.335898	FALSE
14272-43	FBXL4	FBXL4	F-box/LRR-repeat protein 4	Q9UKA2	-0.0840723	0.943391	0.0649405	0.20164	-0.0449072	0.969352	0.402054	0.659276	FALSE
12781-2	TARBP2	TRBP2	RISC-loading complex subunit TARBP2	Q15633	-0.140995	0.906893	0.0649676	0.20164	-0.0723044	0.951118	0.37126	0.637473	FALSE	0.707237
7898-29	MDM1	MDM1	Nuclear protein MDM1	Q8TC05	-0.11069	0.926145	0.0650869	0.201879	-0.0553164	0.962383	0.200686	0.462767	FALSE													X
13642-90	IFIT3	CIG49	Interferon-induced protein with tetratricopeptide repeats 3	O14879	0.0763042	1.05431	0.0651875	0.20206	-0.00154495	0.99893	0.966277	0.98477	FALSE									X	X
11596-47	ZNF75D	ZN75D	Zinc finger protein 75D	P51815	-0.139413	0.907889	0.0654645	0.202788	-0.0925188	0.937884	0.211097	0.475515	FALSE
5020-50	PGK1	phosphoglycerate kinase 1	Phosphoglycerate kinase 1	P00558	-0.186982	0.878441	0.0655121	0.202804	0.0645779	1.04578	0.585178	0.784332	FALSE
6295-67	VCY	VCY1	Testis-specific basic protein Y 1	O14598	-0.0943983	0.936663	0.0655758	0.20287	-0.0127361	0.991211	0.733844	0.872054
8916-32	STIM1	STIM1	Stromal interaction molecule 1	Q13586	0.194928	1.14467	0.065642	0.202943	0.344398	1.26962	0.0064798	0.105192	FALSE									X	X		X
8997-4	NPTXR	NPTXR	Neuronal pentraxin receptor	O95502	-0.194186	0.874066	0.0658763	0.20352	-0.0970098	0.934969	0.305089	0.577522	FALSE
6917-49	LRRC3	LRRC3	Leucine-rich repeat-containing protein 3	Q9BY71	-0.0651504	0.955846	0.0659571	0.20352	0.028834	1.02019	0.365696	0.63372	FALSE
12034-28	CAP1	CAP 1	Adenylyl cyclase-associated protein 1	Q01518	0.300219	1.23133	0.0659899	0.20352	0.246158	1.18604	0.122421	0.354709	FALSE
4547-59	FLRT1	FLRT1	Leucine-rich repeat transmembrane protein FLRT1	Q9NZU1	0.194734	1.14451	0.0659985	0.20352	0.133026	1.09659	0.284245	0.558319	TRUE								X
7787-25	LILRA5	LIRA5	Leukocyte immunoglobulin-like receptor subfamily A member 5	A6NI73	-0.105265	0.929634	0.0661118	0.203694	-0.0132512	0.990857	0.802438	0.907759	TRUE	0.747456	0.78783		0.944533			X	X	X	X		X	X
7073-69	C22orf15	CV015	Uncharacterized protein C22orf15	Q8WYQ4	-0.129634	0.914063	0.0661488	0.203694	0.000891887	1.00062	0.985738	0.993413													X
6530-63	PROL1	PROL1	Proline-rich protein 1	Q99935	-0.211729	0.863502	0.0661826	0.203694	0.00107365	1.00074	0.991049	0.995831	TRUE												X	X
11173-29	MILR1	MILR1	Allergin-1	Q7Z6M3	-0.122592	0.918536	0.0662794	0.203861	-0.00935571	0.993536	0.856541	0.933965	FALSE	0.0875168	0.016434
6439-59	C14orf93	CN093	Uncharacterized protein C14orf93	Q9H972	0.145442	1.10607	0.0663418	0.203922	-0.00544049	0.996236	0.930422	0.96844	TRUE
13532-25	CNEP1R1	NEPR1	Nuclear envelope phosphatase-regulatory subunit 1	Q8N9A8	-0.151578	0.900265	0.0665075	0.2043	-0.13092	0.913249	0.127764	0.361503	FALSE
5834-18	IL9	IL-9	Interleukin-9	P15248	-0.117492	0.921789	0.0666503	0.204608	-0.0129203	0.991084	0.783214	0.899376	TRUE								X	X	X	X	X	X
9453-12	VEGFB	VEGF-B	Vascular endothelial growth factor B	P49765	-0.0618606	0.958028	0.0670747	0.205779	0.0270751	1.01894	0.243667	0.511582	TRUE
6538-90	KIAA2013	K2013	Uncharacterized protein KIAA2013	Q8IYS2	-0.167752	0.890229	0.0671502	0.205879	-0.0568773	0.961343	0.519502	0.743988	FALSE								X	X
3187-52	CRISP3	CRIS3	Cysteine-rich secretory protein 3	P54108	-0.12668	0.915937	0.0672327	0.205963	-0.0651393	0.955853	0.437486	0.686026	TRUE
9380-2	PLA2G12B	sPLA(2)-XIII	Group XIIB secretory phospholipase A2-like protein	Q9BX93	0.104191	1.07489	0.0672908	0.205963	0.20796	1.15505	0.00291316	0.074208	TRUE								X	X	X		X	X
7747-47	NDUFB11	NDUBB	NADH dehydrogenase [ubiquinone] 1 beta subcomplex subunit 11, mitochondrial	Q9NX14	-0.139159	0.908048	0.0673068	0.205963	-0.19068	0.876193	0.0105192	0.1247	FALSE
5451-1	ALCAM	ALCAM	CD166 antigen	Q13740	-0.142249	0.906106	0.0674656	0.206317	-0.048039	0.96725	0.503101	0.732103	TRUE	0.393995	0.606719	0.555907				X	X	X	X		X	X
10671-67	CALY	CALY	Neuron-specific vesicular protein calcyon	Q9NYX4	-0.0737244	0.950182	0.0675947	0.20658	0.00405325	1.00281	0.90372	0.956446	FALSE
12445-50	ANKRD27	ANR27	Ankyrin repeat domain-containing protein 27	Q96NW4	-0.145656	0.903968	0.0676725	0.206686	-0.194383	0.873947	0.0214175	0.158446	FALSE								X	X	X
14756-29	ICAM2	sICAM-2	Intercellular adhesion molecule 2	P13598	-0.113351	0.924438	0.0679054	0.207155	-0.246411	0.842991	0.00126215	0.0472011	FALSE				0.284572
12799-65	DNAJC27	DJC27	DnaJ homolog subfamily C member 27	Q9NZQ0	-0.0818567	0.944841	0.067953	0.207155	-0.0764993	0.948356	0.117625	0.345596	FALSE									X	X
11549-6	ISL1	ISL1	Insulin gene enhancer protein ISL-1	P61371	-0.103768	0.9306	0.0679559	0.207155	-0.0405705	0.97227	0.444262	0.690391	FALSE
3708-62	A2M	a2-Macroglobulin	Alpha-2-macroglobulin	P01023	-0.123938	0.917679	0.0681371	0.207575	0.0674501	1.04786	0.4972	0.728608	TRUE									X	X		X	X
8793-13	ALKBH5	ALKB5	RNA demethylase ALKBH5	Q6P6C2	-0.0751587	0.949238	0.0683101	0.207966	-0.0769912	0.948033	0.0303026	0.180049	FALSE
7085-81	CDSN	CDSN	Corneodesmosin	Q15517	0.0978573	1.07018	0.0683654	0.207966	0.251471	1.19042	0.00210976	0.0625588	TRUE	-0.0114177	0.191419
7897-75	DLG3	DLG3	Disks large homolog 3	Q92796	0.143445	1.10454	0.0683955	0.207966	0.0616668	1.04367	0.428559	0.680777										X	X
5493-17	WNK3	WNK3	Serine/threonine-protein kinase WNK3	Q9BYP7	0.163351	1.11988	0.0686523	0.208614	0.170354	1.12533	0.116994	0.345003	FALSE
6404-20	C1QL1	C1QRF	C1q-related factor	O75973	-0.128901	0.914528	0.0687473	0.20877	-0.13767	0.908986	0.0614258	0.251426	TRUE								X	X	X		X	X
9026-40	BTNL8	BTNL8	Butyrophilin-like protein 8	Q6UX41	-0.104281	0.930268	0.0688466	0.208939	-0.0664005	0.955018	0.126316	0.360655	FALSE								X	X	X		X	X
3445-53	IL15RA	IL-15 Ra	Interleukin-15 receptor subunit alpha	Q13261	-0.182084	0.881429	0.0692615	0.210003	-0.186389	0.878803	0.0956213	0.311942	TRUE	0.0975125	0.209978	0.259909		X		X	X	X	X	X	X	X
13977-28	BARD1	BARD1	BRCA1-associated RING domain protein 1	Q99728	-0.0766002	0.94829	0.0692847	0.210003	-0.099957	0.933061	0.00255032	0.0705607	FALSE
5677-15	C2orf66	CB066	Uncharacterized protein C2orf66	Q6UXQ4	-0.105009	0.929799	0.0693873	0.210181	0.0604319	1.04278	0.461653	0.702975	TRUE												X
8353-15	SCN2B	SCN2B	Sodium channel subunit beta-2	O60939	-0.150779	0.900764	0.0694476	0.210231	-0.144777	0.904519	0.123141	0.355683	FALSE
9877-28	CRKL	CRKL	Crk-like protein	P46109	0.167644	1.12322	0.0696993	0.210859	0.22902	1.17204	0.0483095	0.225932		0.815934	0.734878								X		X	X
6574-11	FAIM3	FAIM3	Fas apoptotic inhibitory molecule 3	O60667	-0.0620768	0.957884	0.0699087	0.211359	-0.015832	0.989086	0.597967	0.792721	TRUE									X	X		X
11280-6	GAD1	DCE1	Glutamate decarboxylase 1	Q99259	-0.0423717	0.971057	0.0701477	0.211883	-0.052495	0.964267	0.0271744	0.173645
9261-14	EPHB6	EphB6	Ephrin type-B receptor 6	O15197	-0.183102	0.880807	0.0701705	0.211883	-0.209978	0.86455	0.0190408	0.151977	TRUE				0.897601
6973-111	IGF2	IGF-II	Insulin-like growth factor II	P01344	-0.148508	0.902183	0.0703767	0.212372	-0.103156	0.930994	0.0857424	0.296263	TRUE
8104-21	IL10RA	IL-10 Ra	Interleukin-10 receptor subunit alpha	Q13651	-0.104752	0.929965	0.071344	0.215155	-0.107847	0.927972	0.0246517	0.166277	FALSE	-0.0199368	0.0565933	0.0085823										X
8256-57	TNFRSF11A	RANK	Tumor necrosis factor receptor superfamily member 11A	Q9Y6Q6	-0.17717	0.884436	0.0715041	0.215422	-0.0923713	0.93798	0.298473	0.570032	FALSE							X
9102-28	ZFYVE27	ZFY27	Protrudin	Q5T4F4	-0.127241	0.91558	0.0715226	0.215422	-0.00940708	0.993501	0.862587	0.937624	FALSE
9753-17	EZR	Ezrin	Ezrin	P15311	0.183623	1.13573	0.0716105	0.215552	0.20465	1.15241	0.0660996	0.26174	FALSE	0.146688	0.244036
8898-19	PPP1R14B	PP14B	Protein phosphatase 1 regulatory subunit 14B	Q96C90	-0.101896	0.931808	0.0717037	0.215581	-0.0389968	0.973332	0.482277	0.718429	FALSE
4452-9	LRRTM1	LRRT1	Leucine-rich repeat transmembrane neuronal protein 1	Q86UE6	-0.0909662	0.938894	0.0717102	0.215581	-0.0494545	0.966302	0.385651	0.647488	FALSE
12784-10	APBB3	APBB3	Amyloid beta A4 precursor protein-binding family B member 3	O95704	-0.0607973	0.958734	0.0717599	0.215595	-0.014028	0.990324	0.564928	0.772016	FALSE
8398-277	RARRES1	RAR-responsive protein TIG1	Retinoic acid receptor responder protein 1	P49788	0.143735	1.10476	0.0719891	0.216065	0.0455388	1.03207	0.522561	0.74605	FALSE	0.0649877	0.152216	0.0536839				X	X	X	X		X	X
8240-207	GPNMB	GPNMB	Transmembrane glycoprotein NMB	Q14956	-0.116559	0.922385	0.0720066	0.216065	-0.0914559	0.938575	0.143695	0.385305	FALSE				0.728244			X
2781-63	CCL4L1	LAG-1	C-C motif chemokine 4-like	Q8NHW4	-0.102142	0.931649	0.0721676	0.216412	-0.0543876	0.963003	0.430017	0.680777	TRUE					X			X	X	X
12457-10	ADI1	MTND	1,2-dihydroxy-3-keto-5-methylthiopentene dioxygenase	Q9BV57	-0.116858	0.922194	0.0724365	0.216963	-0.0231292	0.984096	0.808814	0.910993	FALSE									X	X
4769-10	OLFM4	Olfactomedin-4	Olfactomedin-4	Q6UX06	-0.157482	0.896588	0.0724572	0.216963	-0.00339444	0.99765	0.972144	0.987085	TRUE
8802-24	UBE2J2	UB2J2	Ubiquitin-conjugating enzyme E2 J2	Q8N2K1	-0.122122	0.918835	0.0724871	0.216963	-0.108354	0.927646	0.0904447	0.303114	FALSE
7875-86	PLEK	PLEK	Pleckstrin	P08567	0.181383	1.13397	0.0726427	0.217244	0.263386	1.20029	0.0364093	0.196799										X	X		X	X
6366-38	TXNDC15	TXD15	Thioredoxin domain-containing protein 15	Q96J42	-0.249726	0.841056	0.0726718	0.217244	-0.00726568	0.994976	0.941834	0.974057	FALSE	0.407145							X	X	X		X	X
13733-5	IL12B	IL-12 p40	Interleukin-12 subunit beta	P29460	-0.0957518	0.935784	0.0729776	0.217967	-0.0452229	0.96914	0.359539	0.62762	TRUE	0.729885	0.749171	0.841096	0.791317					X	X		X	X
7175-4	PCDHGA2	PCDG2	Protocadherin gamma-A2	Q9Y5H1	0.154134	1.11275	0.0730061	0.217967	-0.0115447	0.99203	0.877679	0.943692	FALSE
7853-19	SCO1	SCO1	Protein SCO1 homolog, mitochondrial	O75880	-0.0916765	0.938432	0.0730501	0.217967	-0.0241653	0.983389	0.546635	0.761395	FALSE
9095-5	MTFR1	MTFR1	Mitochondrial fission regulator 1	Q15390	-0.0909328	0.938915	0.0732065	0.218298	0.00487358	1.00338	0.927703	0.967502	FALSE									X
2752-62	GDF5	BMP-14	Growth/differentiation factor 5	P43026	0.204934	1.15263	0.0735629	0.219224	0.22545	1.16914	0.0330527	0.187769	TRUE
5610-32	FAM171A1	CJ038	Protein FAM171A1	Q5VUB5	0.128607	1.09324	0.0737294	0.219383	0.0387897	1.02725	0.650203	0.823327	FALSE										X
3419-49	CAMK2D	CAMK2D	Calcium/calmodulin-dependent protein kinase type II subunit delta	Q13557	0.206962	1.15426	0.0737324	0.219383	0.130948	1.09501	0.350149	0.619087	FALSE									X			X	X
5488-74	SRC	SRCN1	Proto-oncogene tyrosine-protein kinase Src	P12931	0.190457	1.14113	0.0737538	0.219383	0.186689	1.13815	0.18823	0.448029	FALSE	0.554425	-0.208971	0.763738										X
9492-5	RRBP1	RRBP1	Ribosome-binding protein 1	Q9P2E9	-0.0762615	0.948512	0.0739212	0.219745	0.0054101	1.00376	0.87646	0.942944	FALSE
4718-5	PPIB	PPIB	Peptidyl-prolyl cis-trans isomerase B	P23284	0.152837	1.11175	0.0740676	0.220043	0.134746	1.0979	0.191543	0.451809	FALSE	-0.10019	0.180452											X
12518-289	PBRM1	PB1	Protein polybromo-1	Q86U86	0.155994	1.11419	0.0741612	0.220185	-0.012021	0.991702	0.881574	0.945004	FALSE
10940-25	SRL	SRCA	Sarcalumenin	Q86TD4	-0.106548	0.928808	0.0742648	0.220356	-0.0290597	0.980059	0.685941	0.843065	FALSE								X	X	X		X	X
8624-16	UNC5D	UNC5H4	Netrin receptor UNC5D	Q6UXZ4	0.124941	1.09046	0.0743467	0.220462	0.0117151	1.00815	0.884291	0.946323	FALSE
11186-12	TMEM52	TMM52	Transmembrane protein 52	Q8NDY8	-0.072827	0.950773	0.0745494	0.220876	-0.00229238	0.998412	0.959032	0.98095	FALSE
7859-21	PCDHGC3	PCDGK	Protocadherin gamma-C3	Q9UN70	-0.111087	0.92589	0.0745786	0.220876	0.0793052	1.05651	0.383806	0.646745	FALSE
12389-4	ORC6L	ORC6	Origin recognition complex subunit 6	Q9Y5N6	-0.161806	0.893905	0.0746824	0.221047	-0.0990172	0.933669	0.285556	0.558485	FALSE
7753-21	HTATIP2	HTAI2	Oxidoreductase HTATIP2	Q9BUP3	-0.156398	0.897262	0.0748585	0.221431	-0.08677	0.941629	0.353886	0.622159	FALSE									X	X		X	X
7221-56	CKAP4	CKAP4	Cytoskeleton-associated protein 4	Q07065	-0.114909	0.92344	0.0750492	0.221858	-0.182638	0.88109	0.0107388	0.125741	FALSE	0.0640116	-0.00663628
9003-99	MARCO	MARCO	Macrophage receptor MARCO	Q9UEW3	-0.100552	0.932676	0.0753709	0.222564	-0.0599473	0.959299	0.378747	0.642684	FALSE	0.0491399	0.133421	0.0234197
8304-50	TNFRSF11B	OPG	Tumor necrosis factor receptor superfamily member 11B	O00300	-0.128779	0.914605	0.0754015	0.222564	-0.182921	0.880918	0.0208767	0.157694	TRUE	0.522349	0.577301	0.772421					X	X	X		X	X
5470-69	MED1	MED-1	Mediator of RNA polymerase II transcription subunit 1	Q15648	-0.208485	0.865445	0.0754272	0.222564	-0.036813	0.974806	0.742965	0.876801	FALSE
10064-12	RBBP9	RBBP9	Putative hydrolase RBBP9	O75884	-0.0917093	0.93841	0.0755014	0.222645	-0.0411925	0.971851	0.436082	0.684496
12968-2	CSRP2	CSRP2	Cysteine and glycine-rich protein 2	Q16527	0.180264	1.13309	0.0755745	0.222676	0.0904795	1.06472	0.329935	0.602412	FALSE
9580-5	LAMC2	Laminin gamma-2	Laminin subunit gamma-2	Q13753	-0.131183	0.913083	0.0756049	0.222676	-0.142574	0.905901	0.108295	0.333123	TRUE							X	X	X	X		X	X
7934-11	NDRG4	NDRG4	Protein NDRG4	Q9ULP0	0.15173	1.1109	0.0758236	0.223061	-0.193668	0.87438	0.116934	0.345003	FALSE
12934-1	HERC5	HERC5	E3 ISG15--protein ligase HERC5	Q9UII4	-0.161154	0.89431	0.0758285	0.223061	-0.153028	0.899361	0.116914	0.345003	FALSE												X
11571-75	KLRC3	NKG2E	NKG2-E type II integral membrane protein	Q07444	-0.161174	0.894297	0.0760233	0.223477	-0.0403239	0.972437	0.698764	0.848993	FALSE
5254-69	PDE3A	PDE3A	cGMP-inhibited 3',5'-cyclic phosphodiesterase A	Q14432	0.0873305	1.0624	0.0760632	0.223477	0.067785	1.04811	0.26274	0.532485	FALSE									X
11377-19	ADH7	ADH7	Alcohol dehydrogenase class 4 mu/sigma chain	P40394	-0.123295	0.918088	0.0762388	0.223855	-0.0951304	0.936188	0.117298	0.345082	FALSE								X	X	X		X	X
14222-68	S100A5	S100A5	Protein S100-A5	P33763	-0.158615	0.895885	0.07634	0.223889	0.0350098	1.02456	0.66724	0.83235
7139-14	SLITRK4	SLIK4	SLIT and NTRK-like protein 4	Q8IW52	-0.155771	0.897653	0.0763438	0.223889	-0.0871878	0.941356	0.188732	0.448327	FALSE									X	X
12705-9	HERC1	HERC1	Probable E3 ubiquitin-protein ligase HERC1	Q15751	-0.0649859	0.955955	0.0764084	0.223941	-0.0441442	0.969865	0.19074	0.45042	FALSE
9854-36	AKR1B1	Aldose reductase	Aldose reductase	P15121	-0.143966	0.905028	0.0764638	0.223967	-0.110672	0.926157	0.127908	0.361503	FALSE				0.960751			X
4330-4	KLK3	PSA	Prostate-specific antigen	P07288	-0.110436	0.926308	0.0767352	0.224482	-0.0890381	0.940149	0.21675	0.480563	TRUE
7049-2	ADAM23	ADAM 23	Disintegrin and metalloproteinase domain-containing protein 23	O75077	-0.12352	0.917945	0.0767576	0.224482	-0.206726	0.866501	0.000586109	0.0283523	TRUE	0.328593	0.422521					X	X	X	X		X	X
14226-120	BHMT2	BHMT2	S-methylmethionine--homocysteine S-methyltransferase BHMT2	Q9H2M3	-0.210314	0.864349	0.0767805	0.224482	-0.00555142	0.996159	0.976023	0.988805
3317-33	HTRA2	HTRA2	Serine protease HTRA2, mitochondrial	O43464	-0.185257	0.879492	0.076931	0.224785	-0.0795006	0.946385	0.387532	0.64798	FALSE	0.723784	0.509106											X
2708-54	TNFSF18	TNFSF18	Tumor necrosis factor ligand superfamily member 18	Q9UNG2	-0.178131	0.883847	0.0772859	0.225684	-0.25785	0.836333	0.0436677	0.215648	FALSE
13515-8	RPRD1A	RPR1A	Regulation of nuclear pre-mRNA domain-containing protein 1A	Q96P16	0.0843917	1.06024	0.0773468	0.225724	0.0399727	1.02809	0.463342	0.7044	FALSE
11368-32	AK2	KAD2	Adenylate kinase 2, mitochondrial	P54819	0.183248	1.13544	0.0774506	0.22589	0.148278	1.10825	0.197649	0.45971	FALSE												X
12790-10	CCDC51	CCD51	Coiled-coil domain-containing protein 51	Q96ER9	-0.132671	0.912141	0.077864	0.226833	0.0304624	1.02134	0.622839	0.810537	FALSE
7976-19	FRRS1L	FRS1L	DOMON domain-containing protein FRRS1L	Q9P0K9	-0.158267	0.896101	0.0778899	0.226833	-0.0869489	0.941512	0.0515077	0.23227	FALSE
14093-10	FLT3LG	Flt3 ligand	Fms-related tyrosine kinase 3 ligand	P49771	-0.141068	0.906848	0.077916	0.226833	-0.0966849	0.935179	0.108758	0.333659	TRUE	0.177974	0.227856	0.32779	0.286327
14197-2	PRDM1	PRDM1	PR domain zinc finger protein 1	O75626	0.151765	1.11093	0.078034	0.227038	-0.0782714	0.947192	0.2863	0.558944	FALSE
8261-51	STOM	STOM	Erythrocyte band 7 integral membrane protein	P27105	-0.13737	0.909175	0.0781234	0.22716	-0.102802	0.931222	0.196385	0.457584	FALSE
8869-5	BTN2A1	BT2A1	Butyrophilin subfamily 2 member A1	Q7KYR7	-0.121908	0.918972	0.0787265	0.228775	-0.0384592	0.973694	0.616693	0.805994	FALSE	0.135143											X
12738-43	NISCH	NISCH	Nischarin	Q9Y2I1	-0.151289	0.900445	0.079104	0.229733	-0.242952	0.845014	0.00328005	0.0782175	FALSE									X			X
4397-26	IFNL2	IFN-lambda 2	Interferon lambda-2	Q8IZJ0	-0.165721	0.891483	0.0792565	0.229945	0.0196928	1.01374	0.846322	0.928565	TRUE
9087-8	NHLRC3	NHLC3	NHL repeat-containing protein 3	Q5JS37	-0.128083	0.915046	0.0793071	0.229945	0.0403024	1.02833	0.578103	0.780089	TRUE
10743-13	SLITRK1	SLIK1	SLIT and NTRK-like protein 1	Q96PX8	-0.0866149	0.94173	0.079321	0.229945	0.0665264	1.04719	0.154863	0.401269	TRUE
8882-1	ADAM17	ADAM 17	Disintegrin and metalloproteinase domain-containing protein 17	P78536	0.0608057	1.04305	0.079371	0.22995	-0.0101189	0.993011	0.77418	0.894463	FALSE
8786-6	FAM171B	F171B	Protein FAM171B	Q6P995	-0.0541913	0.963134	0.0794822	0.230133	-0.0220607	0.984825	0.525197	0.747227	FALSE								X	X	X		X	X
5459-33	CST1	CYTN	Cystatin-SN	P01037	-0.149823	0.901361	0.0798004	0.230915	-0.253568	0.838819	0.000478381	0.0267003	TRUE					X	X		X	X	X	X	X	X
13526-5	SSB	LA	Lupus La protein	P05455	0.0591775	1.04187	0.0798597	0.230947	0.0691829	1.04912	0.183558	0.440484	FALSE	0.0596813
13097-11	BCL2L2	Apoptosis regulator Bcl-W	Bcl-2-like protein 2	Q92843	-0.110881	0.926022	0.0799916	0.231145	-0.138738	0.908313	0.0394164	0.206979	FALSE
7034-4	SGCB	SGCB	Beta-sarcoglycan	Q16585	-0.103928	0.930496	0.0800249	0.231145	-0.0917719	0.93837	0.154288	0.400697	FALSE
13543-7	PTGR1	LTB4DH	Prostaglandin reductase 1	Q14914	-0.103978	0.930464	0.0801787	0.23145	0.0713655	1.05071	0.401864	0.659276	FALSE							X
7849-3	QPCT	Glutaminyl cyclase	Glutaminyl-peptide cyclotransferase	Q16769	-0.163341	0.892955	0.0803295	0.231746	-0.155853	0.897601	0.0411392	0.210447	TRUE	0.385024	0.505052						X	X	X		X	X
8892-14	PEAR1	PEAR1	Platelet endothelial aggregation receptor 1	Q5VY43	-0.120865	0.919636	0.0805581	0.232265	-0.0411761	0.971862	0.508468	0.735888	FALSE	0.263522	0.391736						X	X	X		X	X
10753-31	ADAM7	ADAM7	Disintegrin and metalloproteinase domain-containing protein 7	Q9H2U9	-0.0628881	0.957346	0.0807376	0.232643	-0.0131495	0.990927	0.675546	0.838133	FALSE
7999-23	ENTPD1	CD39	Ectonucleoside triphosphate diphosphohydrolase 1	P49961	-0.154504	0.898441	0.0807973	0.232675	-0.0638254	0.956724	0.521189	0.74529	FALSE							X	X	X	X		X	X
2447-7	PLA2G2E	GIIE	Group IIE secretory phospholipase A2	Q9NZK7	-0.0984904	0.93401	0.0810478	0.233256	-0.0897958	0.939656	0.153841	0.39997	TRUE
12760-34	ZNF774	ZN774	Zinc finger protein 774	Q6NX45	-0.163809	0.892665	0.0812799	0.233783	-0.123973	0.917657	0.0520974	0.233363	FALSE
8840-61	C1S	C1s	Complement C1s subcomponent	P09871	0.159134	1.11662	0.0814384	0.234099	-0.125691	0.916565	0.152604	0.398255										X	X		X	X
8362-102	IGJ	IgJ	Immunoglobulin J chain	P01591	-0.0654596	0.955641	0.0820105	0.235602	-0.0537286	0.963443	0.225554	0.491437	TRUE
2960-66	CFP	Properdin	Properdin	P27918	-0.200411	0.870302	0.0822422	0.236052	0.316833	1.24559	0.00328238	0.0782175	TRUE										X
5059-8	IGHG1 IGHG2 IGHG3 IGHG4 IGK@ IGL@	IgG	Immunoglobulin G	P01857	-0.153357	0.899155	0.0823499	0.236052	0.129628	1.09401	0.108926	0.333962	TRUE
13109-82	NEGR1	NEGR1	Neuronal growth regulator 1	Q7Z3B1	-0.137996	0.908781	0.0823522	0.236052	-0.235812	0.849207	0.0120776	0.13027	FALSE								X	X	X		X	X
8465-52	CTSH	Cathepsin H	Cathepsin H	P09668	-0.159002	0.895645	0.0823642	0.236052	-0.0473266	0.967728	0.519683	0.744024	FALSE	0.198372	0.211538					X	X	X	X	X	X	X
13729-26	SFXN5	SFXN5	Sideroflexin-5	Q8TD22	-0.142663	0.905845	0.0825916	0.236427	-0.0295572	0.979721	0.648706	0.822084	FALSE
6227-1	KLK10	kallikrein 10	Kallikrein-10	O43240	0.0986011	1.07073	0.0825939	0.236427	-0.0353653	0.975785	0.480337	0.717285	TRUE	0.397434	0.668031						X	X	X		X	X
11112-18	TMEM167A	KISHA	Protein kish-A	Q8TBQ9	-0.102886	0.931169	0.0827251	0.236661	-0.0110969	0.992338	0.838366	0.925262	FALSE
13399-33	RELL1	RELL1	RELT-like protein 1	Q8IUW5	0.0623393	1.04416	0.0834871	0.238356	-0.0010601	0.999265	0.977575	0.98935	FALSE
5228-25	KIF23	KIF23	Kinesin-like protein KIF23	Q02241	0.14519	1.10588	0.0835013	0.238356	0.11297	1.08145	0.256322	0.527159	FALSE
13669-6	FGFR3	FGFR-3	Fibroblast growth factor receptor 3	P22607	-0.164848	0.892023	0.0835038	0.238356	-0.213234	0.862601	0.0156175	0.141809	TRUE								X	X	X		X	X
8999-19	CEACAM3	CEAM3	Carcinoembryonic antigen-related cell adhesion molecule 3	P40198	-0.125759	0.916522	0.0835168	0.238356	-0.133829	0.911409	0.34371	0.613731	FALSE	-0.0605199	0.135976
11128-29	TMEM132C	T132C	Transmembrane protein 132C	Q8N3T6	-0.0999109	0.933091	0.0836213	0.238512	0.00771578	1.00536	0.87755	0.943692	FALSE								X
8983-7	GOLM1	GOLM1	Golgi membrane protein 1	Q8NBJ4	-0.0707785	0.952124	0.0837519	0.238743	-0.0975117	0.934644	0.013881	0.136782	FALSE								X	X	X		X	X
9094-5	CLEC4C	CLC4C	C-type lectin domain family 4 member C	Q8WTT0	-0.155429	0.897866	0.0839161	0.239028	-0.114063	0.923982	0.194007	0.45486	FALSE	0.627816	0.644948						X	X	X		X	X
3235-50	WFIKKN2	WFKN2	WAP, Kazal, immunoglobulin, Kunitz and NTR domain-containing protein 2	Q8TEU8	-0.108473	0.92757	0.0839852	0.239028	-0.0308581	0.978838	0.616833	0.805994	TRUE	0.560528	0.694102			X	X	X	X	X	X	X	X	X
11424-4	FAH	FAAA	Fumarylacetoacetase	P16930	-0.0717701	0.95147	0.0840019	0.239028	-0.0586258	0.960178	0.133591	0.371094								X	X	X	X		X	X
2670-67	CKM	CK-MM	Creatine kinase M-type	P06732	-0.0974942	0.934655	0.0842087	0.239475	-0.0934966	0.937248	0.0511214	0.231618	FALSE							X
6443-68	KLK1	Kallikrein	Kallikrein-1	P06870	-0.116505	0.922419	0.0843061	0.239609	-0.165251	0.891774	0.0169679	0.147668		0.0666414							X
10990-21	LRRK2	LRRK2	Leucine-rich repeat serine/threonine-protein kinase 2	Q5S007	0.136398	1.09916	0.0846388	0.240322	-0.204725	0.867704	0.0918857	0.306009	FALSE
12644-63	ADSS	PURA2	Adenylosuccinate synthetase isozyme 2	P30520	-0.131464	0.912904	0.0846572	0.240322	0.0795865	1.05672	0.448134	0.692501	FALSE													X
8428-102	NTM	NTRI	Neurotrimin	Q9P121	-0.112102	0.925239	0.0848523	0.240673	-0.106334	0.928946	0.0799999	0.287289	FALSE								X	X	X		X	X
3200-49	KLK13	kallikrein 13	Kallikrein-13	Q9UKR3	0.103446	1.07434	0.0848814	0.240673	-0.142415	0.906001	0.0282431	0.175354	TRUE											X
13993-20	EPB41L1	E41L1	Band 4.1-like protein 1	Q9H4G0	0.185159	1.13694	0.0849493	0.240723	0.263243	1.20017	0.0505365	0.230762	FALSE
9126-171	NT5DC3	NT5D3	5'-nucleotidase domain-containing protein 3	Q86UY8	-0.0531429	0.963834	0.0850393	0.240836	-0.0385918	0.973605	0.276535	0.550427										X	X
13502-2	SLC26A11	S2611	Sodium-independent sulfate anion transporter	Q86WA9	-0.109854	0.926682	0.0854732	0.241921	-0.154637	0.898358	0.0221476	0.16066	FALSE
2843-13	SPINT2	SPINT2	Kunitz-type protease inhibitor 2	O43291	0.104672	1.07525	0.0855743	0.242065	0.0898939	1.06429	0.179776	0.435041	FALSE	0.412357	0.4497			X		X	X	X	X	X	X	X
5637-81	NTNG1	NTNG1	Netrin-G1	Q9Y2I2	-0.139412	0.907889	0.0856654	0.242179	-0.145383	0.904139	0.0340945	0.190969	FALSE							X	X	X	X		X	X
9981-18	KIAA1467	K1467	Uncharacterized protein KIAA1467	A2RU67	-0.14024	0.907368	0.0858124	0.242452	-0.132341	0.91235	0.090339	0.303114	FALSE								X	X	X		X
2811-27	ANGPT1	Angiopoietin-1	Angiopoietin-1	Q15389	0.153894	1.11257	0.0859831	0.242646	0.256231	1.19435	0.0049053	0.0962324	TRUE	0.817294	0.702558	0.86444					X		X		X	X
9759-13	IDO1	INDO	Indoleamine 2,3-dioxygenase 1	P14902	-0.070233	0.952484	0.0859914	0.242646	0.00457508	1.00318	0.889941	0.94798	FALSE							X			X
9837-60	NQO1	NAD(P)H dehydrogenase	NAD(P)H dehydrogenase [quinone] 1	P15559	0.128295	1.093	0.0860331	0.242646	-0.0342389	0.976547	0.644781	0.81993	FALSE							X	X	X	X		X	X
13447-42	SPRN	SPRN	Shadow of prion protein	Q5BIV9	-0.184351	0.880045	0.0861944	0.242844	0.18829	1.13941	0.132805	0.369554	FALSE
9461-2	ICAM4	ICAM4	Intercellular adhesion molecule 4	Q14773	-0.0690036	0.953296	0.0862049	0.242844	0.0192845	1.01346	0.550113	0.763399	TRUE				0.937492
5404-53	TNFRSF21	DR6	Tumor necrosis factor receptor superfamily member 21	O75509	-0.12498	0.917017	0.0866706	0.243883	-0.106845	0.928617	0.123799	0.356295	FALSE	0.415609	0.611647						X	X	X		X	X
12775-6	HMGB3	HMGB3	High mobility group protein B3	O15347	0.166782	1.12255	0.0866754	0.243883	-0.0826683	0.944309	0.510842	0.737047	FALSE
3865-53	RPS6KA5	RSK-like protein kinase	Ribosomal protein S6 kinase alpha-5	O75582	0.128055	1.09282	0.086747	0.243941	0.115044	1.08301	0.224583	0.490212	FALSE
3293-2	CD5L	CD5L	CD5 antigen-like	O43866	-0.12618	0.916254	0.087023	0.244573	0.134083	1.0974	0.0333554	0.189264	TRUE								X	X	X		X	X
13940-19	IFI16	IP16	Gamma-interferon-inducible protein 16	Q16666	0.212326	1.15855	0.0870771	0.244582	0.0782328	1.05572	0.557398	0.76834	FALSE										X		X	X
5599-88	PCYOX1L	PCYXL	Prenylcysteine oxidase-like	Q8NBM8	0.167557	1.12315	0.0872066	0.244747	0.117219	1.08464	0.252634	0.524204	TRUE
12665-16	ILF2	ILF2	Interleukin enhancer-binding factor 2	Q12905	-0.0828821	0.94417	0.0872898	0.244747	0.0439475	1.03093	0.25681	0.527159	FALSE
8009-121	SURF1	SURF1	Surfeit locus protein 1	Q15526	0.12717	1.09215	0.0873315	0.244747	-0.0445147	0.969616	0.599335	0.793527	FALSE													X
11614-29	ERH	ERH	Enhancer of rudimentary homolog	P84090	0.150673	1.11009	0.0873403	0.244747	-0.00870768	0.993982	0.942345	0.974057	FALSE
2658-27	NTRK3	TrkC	NT-3 growth factor receptor	Q16288	-0.1765	0.884847	0.0875169	0.245099	-0.112957	0.924691	0.210881	0.475429	FALSE	0.388346	0.439997						X	X	X		X	X
9777-138	ERMAP	ERMAP	Erythroid membrane-associated protein	Q96PL5	-0.121263	0.919382	0.0877347	0.245558	-0.00337342	0.997664	0.973743	0.98756	FALSE
9828-86	LDHC	LDHC	L-lactate dehydrogenase C chain	P07864	-0.0504361	0.965644	0.0877835	0.245558	-0.0013439	0.999069	0.959932	0.981448	FALSE									X
3394-81	PLK1	PLK-1	Serine/threonine-protein kinase PLK1	P53350	-0.109949	0.926621	0.0878841	0.245696	-0.0110111	0.992397	0.889646	0.94798	FALSE
12376-85	CDKN2D	p19-INK4d	Cyclin-dependent kinase 4 inhibitor D	P55273	0.152634	1.1116	0.0881092	0.246181	0.134715	1.09788	0.173432	0.425198	FALSE	0.801543												X
9114-84	UMODL1	UROL1	Uromodulin-like 1	Q5DID0	-0.0570769	0.96121	0.0883947	0.246746	-0.0198603	0.986328	0.604143	0.797759	FALSE
11352-42	TTN	TITIN	Titin	Q8WZ42	-0.0949722	0.93629	0.0884195	0.246746	0.0021521	1.00149	0.969298	0.985974	FALSE
3477-63	NTRK1	TrkA	High affinity nerve growth factor receptor	P04629	0.129725	1.09409	0.0884658	0.246746	0.115036	1.083	0.192353	0.452668	FALSE
7182-1	CES1	carboxylesterase, liver	Liver carboxylesterase 1	P23141	-0.0761702	0.948572	0.0886233	0.247025	0.0808033	1.05761	0.143448	0.384859	FALSE
12735-39	CSDE1	CSDE1	Cold shock domain-containing protein E1	O75534	-0.0676006	0.954224	0.0886689	0.247025	-0.0281531	0.980675	0.35027	0.619087	FALSE												X
9080-1	COL6A2	CO6A2	Collagen alpha-2(VI) chain	P12110	-0.11987	0.92027	0.0888806	0.24747	-0.0834055	0.943827	0.230657	0.497351	TRUE
11257-1	QDPR	DHPR	Dihydropteridine reductase	P09417	0.132765	1.09639	0.0889895	0.24763	0.177364	1.13082	0.0516302	0.232385		0.791485	0.832823					X	X	X	X		X	X
8675-79	PILRA	PILRA	Paired immunoglobulin-like type 2 receptor alpha	Q9UKJ1	-0.0749398	0.949382	0.0891018	0.247798	-0.00433276	0.997001	0.923111	0.964896	TRUE	0.0990237							X
7737-76	ITGB6	ITB6	Integrin beta-6	P18564	-0.061292	0.958405	0.0892304	0.248012	-0.0398911	0.972728	0.423688	0.676347	FALSE	-0.136172	0.0496532
6990-44	SDF2L1	SDF2L	Stromal cell-derived factor 2-like protein 1	Q9HCN8	-0.203196	0.868624	0.0892992	0.248059	-0.0461399	0.968524	0.63459	0.815519	FALSE									X	X			X
13744-37	IL3RA	IL-3 Ra	Interleukin-3 receptor subunit alpha	P26951	-0.118439	0.921184	0.0895389	0.248581	-0.14461	0.904624	0.0149339	0.139242	FALSE	0.497397	0.588022							X
5921-58	S100A7	S100A7	Protein S100-A7	P31151	-0.100733	0.932559	0.0896247	0.248675	-0.0248082	0.982951	0.614986	0.805571	TRUE
12394-53	C16orf54	CP054	Transmembrane protein C16orf54	Q6UWD8	-0.0484455	0.966978	0.0897601	0.248906	-0.0303798	0.979162	0.337181	0.608655	FALSE
5803-24	C3	C3d	Complement C3d fragment	P01024	0.165114	1.12125	0.0901123	0.249738	-0.0485014	0.96694	0.708065	0.855214	TRUE								X	X	X		X	X
5360-9	AKT2	PKB beta	RAC-beta serine/threonine-protein kinase	P31751	0.149719	1.10935	0.0902835	0.250068	0.103175	1.07413	0.328554	0.600552	FALSE
8830-29	FAM175B	F175B	BRISC complex subunit Abro1	Q15018	-0.0351304	0.975944	0.090337	0.250072	-0.0290092	0.980093	0.152533	0.398255	FALSE
5934-1	FTH1 FTL	Ferritin	Ferritin	P02794 P02792	-0.0464926	0.968288	0.0907537	0.251065	0.0166059	1.01158	0.432503	0.681783
2654-19	TNFRSF1A	TNF sR-I	Tumor necrosis factor receptor superfamily member 1A	P19438	-0.127228	0.915589	0.0908009	0.251065	-0.087554	0.941117	0.235717	0.503074	TRUE	0.434991	0.453118	0.756691							X		X	X
4916-2	IGHD IGK@ IGL@	IgD	Immunoglobulin D	P01880	-0.0326246	0.97764	0.0909901	0.251285	0.000468923	1.00033	0.958056	0.980351	TRUE									X			X
3214-3	NRP1	NRP1	Neuropilin-1	O14786	-0.178993	0.883319	0.0910296	0.251285	0.0280981	1.01967	0.756322	0.88481	TRUE						X	X
12851-5	POLM	DPOLM	DNA-directed DNA/RNA polymerase mu	Q9NP87	-0.0632673	0.957094	0.0910751	0.251285	0.0572427	1.04048	0.345884	0.615777	FALSE									X	X
7953-20	SLAMF1	SLAF1	Signaling lymphocytic activation molecule	Q13291	-0.138286	0.908598	0.0911336	0.251285	-0.125606	0.916619	0.145471	0.387703	TRUE	0.0923187	0.14763	0.485747									X
14105-5	SERPINA4	Kallistatin	Kallistatin	P29622	-0.161184	0.894291	0.0911426	0.251285	0.144412	1.10528	0.111483	0.338763	TRUE							X
3172-28	ARSB	ARSB	Arylsulfatase B	P15848	-0.0730471	0.950628	0.0912039	0.251309	-0.131433	0.912924	0.0149571	0.139242	FALSE	0.0773241	0.248667			X		X		X	X	X	X	X
8260-13	PDZK1IP1	PDZ1I	PDZK1-interacting protein 1	Q13113	0.17772	1.1311	0.0917036	0.252541	-0.186604	0.878671	0.107844	0.33256	FALSE
13570-43	HDLBP	VIGLN	Vigilin	Q00341	0.118489	1.0856	0.0921823	0.253713	0.00344866	1.00239	0.96502	0.984131	FALSE
8900-28	NEO1	NEO1	Neogenin	Q92859	-0.124508	0.917317	0.0922589	0.253778	-0.0515551	0.964896	0.46351	0.7044	FALSE							X	X	X	X		X	X
7071-23	MAN1B1	MA1B1	Endoplasmic reticulum mannosyl-oligosaccharide 1,2-alpha-mannosidase	Q9UKM7	-0.18775	0.877974	0.0923896	0.253992	-0.216853	0.86044	0.0910567	0.304348	FALSE													X
4122-12	DDR1	discoidin domain receptor 1	Epithelial discoidin domain-containing receptor 1	Q08345	-0.0833003	0.943896	0.0928948	0.255234	-0.113437	0.924383	0.056636	0.242603	TRUE	0.106493	0.0704224
2730-58	MICA	MICA	MHC class I polypeptide-related sequence A	Q29983	-0.0840194	0.943426	0.0930348	0.255369	-0.0344414	0.97641	0.384471	0.647169	FALSE	0.792494				X			X	none	X	X	X	X
10351-51	IRF1	IRF1	Interferon regulatory factor 1	P10914	0.0483436	1.03408	0.0930505	0.255369	0.0130206	1.00907	0.639065	0.817784	FALSE
8312-139	CMPK1	Cytidylate kinase	UMP-CMP kinase	P30085	-0.0950628	0.936231	0.0934099	0.256209	-0.225045	0.855568	0.000384664	0.0245621	FALSE
7227-75	COCH	COCH	Cochlin	O43405	0.0938553	1.06722	0.0936416	0.256697	0.186723	1.13818	0.0159695	0.143486	TRUE		0.66406					X	X	X	X		X	X
13672-3	HSPA6	HSP76	Heat shock 70 kDa protein 6	P17066	0.130025	1.09431	0.0937465	0.256716	-0.166151	0.891217	0.0514633	0.23227
3364-76	CTSV	Cathepsin V	Cathepsin L2	O60911	0.18387	1.13593	0.0937761	0.256716	-0.0958	0.935753	0.342575	0.612783	FALSE	0.673061	0.706686							X	X	X	X	X
9514-46	EFCAB14	K0494	EF-hand calcium-binding domain-containing protein 14	O75071	0.130561	1.09472	0.0938095	0.256716	-0.131709	0.912749	0.244253	0.512319
10531-18	NRAS	RASN	GTPase NRas	P01111	0.15335	1.11215	0.0940175	0.257139	0.124284	1.08997	0.193382	0.453751	FALSE
12338-27	EGFLAM	EGFLA	Pikachurin	Q63HQ2	0.110608	1.07968	0.094093	0.257198	0.144131	1.10507	0.0772138	0.283789	TRUE									X	X		X	X
12808-103	CARHSP1	CHSP1	Calcium-regulated heat stable protein 1	Q9Y2V2	-0.170593	0.888477	0.0943257	0.257687	-0.0355454	0.975663	0.708924	0.855412	FALSE	0.522556	0.480253
4246-40	L1CAM	NCAM-L1	Neural cell adhesion molecule L1	P32004	-0.13752	0.90908	0.0947101	0.25859	-0.107389	0.928267	0.180418	0.435294	FALSE	0.471045
6447-73	PTX3	PTX3	Pentraxin-related protein PTX3	P26022	-0.0976169	0.934575	0.0948794	0.258905	-0.214275	0.861979	0.00334376	0.0784015	TRUE	-0.0721194	-0.122318	0.0781685									X
6715-63	ALPPL2	PPBN	Alkaline phosphatase, placental-like	P10696	-0.105934	0.929203	0.0950696	0.259276	-0.0125074	0.991368	0.854821	0.933671	FALSE									X	X		X	X
12436-84	GSTO1	GST omega-1	Glutathione S-transferase omega-1	P78417	-0.165028	0.891911	0.0952333	0.259575	-0.0330909	0.977324	0.742257	0.876801	FALSE							X	X	X	X		X	X
13934-3	MCF2L	MCF2L	Guanine nucleotide exchange factor DBS	O15068	0.0543281	1.03838	0.0952976	0.259602	0.0597055	1.04225	0.202545	0.464999	FALSE									X	X
6172-7	UBC	PolyUbiquitin K63	PolyUbiquitin K63-linked	P0CG48	0.192325	1.1426	0.0953757	0.259667	-0.28557	0.820417	0.0485858	0.226017	FALSE
2632-5	IL12RB1	IL-12 Rb1	Interleukin-12 receptor subunit beta-1	P42701	-0.17243	0.887347	0.0955005	0.259859	-0.141655	0.906479	0.14321	0.384652	FALSE	0.0735776	0.168102			X				X	X	X	X	X
11101-18	TLR4	TLR4	Toll-like receptor 4	O00206	-0.0701564	0.952535	0.0956998	0.260253	-0.0491416	0.966511	0.262477	0.532279	FALSE
4912-17	GOT1	GOT1	Aspartate aminotransferase, cytoplasmic	P17174	-0.172759	0.887145	0.0958717	0.260573	0.206858	1.15417	0.177768	0.432118	FALSE
11462-8	RBFOX2	RBM9	RNA binding protein fox-1 homolog 2	O43251	-0.0903849	0.939272	0.096006	0.26079	0.0182985	1.01276	0.789826	0.901878	FALSE
13510-7	ATP2A3	AT2A3	Sarcoplasmic/endoplasmic reticulum calcium ATPase 3	Q93084	-0.139882	0.907593	0.0960788	0.26084	-0.123398	0.918023	0.13658	0.376126	FALSE												X
11243-90	ADGRF1	GPR110	Adhesion G-protein coupled receptor F1	Q5T601	0.0728233	1.05177	0.0961906	0.260995	0.0537823	1.03798	0.2807	0.555193	TRUE
14038-130	CST7	CYTF	Cystatin-F	O76096	0.071373	1.05072	0.0962691	0.261061	0.09936	1.0713	0.0169539	0.147668	TRUE
14067-6	PKP2	PKP2	Plakophilin-2	Q99959	-0.0451551	0.969186	0.0964071	0.261287	0.0169879	1.01184	0.439936	0.686714	FALSE								X	X	X		X	X
10496-11	CLCA1	CaCC	Calcium-activated chloride channel regulator 1	A8K7I4	-0.0706015	0.952241	0.0967727	0.262129	-2.4481e-05	0.999983	0.999525	0.999525	TRUE
3321-2	IL24	IL24	Interleukin-24	Q13007	-0.104086	0.930394	0.0968673	0.262154	-0.0390826	0.973274	0.572972	0.777916	TRUE	0.0524135	-0.018671	0.0175663
8922-4	TMCC3	TMCC3	Transmembrane and coiled-coil domains protein 3	Q9ULS5	0.133232	1.09675	0.0968914	0.262154	-0.146763	0.903275	0.00833849	0.11567	FALSE
5316-54	F2	Prothrombin	Prothrombin	P00734	-0.204522	0.867826	0.0971203	0.262568	0.205103	1.15277	0.0756705	0.281138	TRUE									X	X		X
10627-87	APLP2	APLP2	Amyloid-like protein 2	Q06481	0.133456	1.09692	0.097154	0.262568	0.25688	1.19489	0.000842924	0.0363672	FALSE								X	X	X		X	X
6003-28	NEU1	NEUR1	Sialidase-1	Q99519	-0.0664725	0.95497	0.0974677	0.263267	-0.0192946	0.986715	0.621919	0.80978	FALSE
12811-55	ZNF415	ZN415	Zinc finger protein 415	Q09FC8	-0.078351	0.94714	0.0976941	0.26373	-0.0976142	0.934577	0.0220524	0.1605	FALSE
13431-74	FAM159A	F159A	Membrane protein FAM159A	Q6UWV7	-0.106179	0.929045	0.0980339	0.264498	-0.0348079	0.976162	0.627683	0.812522	FALSE													X
12926-118	TMEM27	TMM27	Collectrin	Q9HBJ8	-0.162626	0.893397	0.0984489	0.265468	-0.106866	0.928603	0.310071	0.580507	FALSE
8653-132	DNAJC4	DNJC4	DnaJ homolog subfamily C member 4	Q9NNZ3	-0.114686	0.923583	0.0985614	0.265622	-0.186373	0.878812	0.031595	0.18274	FALSE
8286-44	UPK3B	UPK3B	Uroplakin-3b	Q9BT76	-0.0739994	0.950001	0.0992413	0.267275	-0.00429892	0.997025	0.909164	0.959662	FALSE
3168-8	ADAMTS5	ADAMTS-5	A disintegrin and metalloproteinase with thrombospondin motifs 5	Q9UNA0	-0.0768799	0.948106	0.0992865	0.267275	-0.107134	0.928431	0.0949806	0.311123	TRUE					X		X	X	X	X	X	X	X
9400-40	LGALS7	Galectin-7	Galectin-7	P47929	0.108009	1.07774	0.0995214	0.267757	-0.0608141	0.958723	0.357032	0.625602	TRUE
4468-21	SPHK2	SPHK2	Sphingosine kinase 2	Q9NRA0	-0.117423	0.921833	0.0996249	0.267885	-0.25412	0.838499	0.00994418	0.123056	FALSE									X	X
5465-32	HS6ST1	H6ST1	Heparan-sulfate 6-O-sulfotransferase 1	O60243	-0.14317	0.905528	0.10092	0.271215	-0.311768	0.805654	0.000520729	0.0277965	FALSE	0.389996	0.529972					X	X	X	X		X	X
4304-18	LCORL	transcription factor MLR1, isoform CRA_b	Ligand-dependent nuclear receptor corepressor-like protein	Q8N3X6	-0.148817	0.90199	0.101474	0.272515	-0.143095	0.905574	0.176986	0.431653	FALSE													X
6117-4	PCSK2	NEC2	Neuroendocrine convertase 2	P16519	-0.105035	0.929782	0.101558	0.272515	0.0952862	1.06828	0.181865	0.437885	TRUE
5015-15	PLA2G7	PAFAH	Platelet-activating factor acetylhydrolase	Q13093	0.113828	1.0821	0.101574	0.272515	-0.142064	0.906222	0.00934375	0.122061	TRUE	0.490185	0.45631	0.577549					X	X	X	X	X	X
10382-1	ANGPTL3	ANGL3	Angiopoietin-related protein 3	Q9Y5C1	-0.141091	0.906833	0.101763	0.272685	0.0723109	1.0514	0.38093	0.644682	TRUE
3401-8	PTPN2	TCPTP	Tyrosine-protein phosphatase non-receptor type 2	P17706	-0.159851	0.895118	0.101788	0.272685	-0.156824	0.896998	0.186874	0.446381	FALSE
8418-30	CTNNB1	b-Catenin	Catenin beta-1	P35222	-0.115192	0.92326	0.101936	0.272685	-0.139486	0.907842	0.0788199	0.286589	FALSE
3761-4	PTGS2	COX-2	Prostaglandin G/H synthase 2	P35354	0.188968	1.13995	0.101939	0.272685	0.0848375	1.06057	0.554251	0.765592	FALSE
7873-32	TSSK2	TSSK2	Testis-specific serine/threonine-protein kinase 2	Q96PF2	-0.0775647	0.947656	0.102019	0.272685	-0.0520341	0.964575	0.15491	0.401269	FALSE
11406-82	ACAD8	ACAD8	Isobutyryl-CoA dehydrogenase, mitochondrial	Q9UKU7	-0.132462	0.912273	0.102038	0.272685	-0.0563526	0.961692	0.392968	0.65254	FALSE
8397-147	QSOX2	QSOX2	Sulfhydryl oxidase 2	Q6ZRP7	-0.133905	0.911361	0.102052	0.272685	-0.124352	0.917416	0.09955	0.318067	TRUE							X	X	X	X		X	X
6511-17	FAM19A4	F19A4	Protein FAM19A4	Q96LR4	-0.120845	0.919649	0.102093	0.272685	-0.0416976	0.971511	0.587479	0.785876	TRUE
13408-23	WFIKKN2	WFKN2	WAP, Kazal, immunoglobulin, Kunitz and NTR domain-containing protein 2	Q8TEU8	-0.084144	0.943344	0.102327	0.273158	-0.0567664	0.961417	0.235403	0.503054	TRUE				0.831093			X
11557-3	SMURF1	SMUF1	E3 ubiquitin-protein ligase SMURF1	Q9HCE7	0.161387	1.11836	0.102509	0.273491	0.10593	1.07619	0.0585596	0.246651	FALSE
4551-72	ADGRG5	GP114	Adhesion G-protein coupled receptor G5	Q8IZF4	-0.0995019	0.933355	0.102691	0.273823	-0.185172	0.879544	0.00405999	0.0885827	FALSE
5644-60	RNASE4	RNAS4	Ribonuclease 4	P34096	-0.145232	0.904234	0.102973	0.274422	-0.0677293	0.954139	0.383642	0.646745	TRUE							X	X	X	X		X	X
12020-39	BPGM	PMGE	Bisphosphoglycerate mutase	P07738	0.14028	1.10212	0.103199	0.274871	0.141641	1.10316	0.204964	0.466924									X				X
6232-54	CD86	B7-2	T-lymphocyte activation antigen CD86	P42081	-0.106395	0.928907	0.103498	0.275517	-0.170783	0.888361	0.0131367	0.133501	FALSE
10752-8	CDYL2	CDYL2	Chromodomain Y-like protein 2	Q8N8U2	-0.0659601	0.955309	0.103946	0.276433	0.030515	1.02138	0.421988	0.674533	FALSE
4393-3	FGF16	FGF-16	Fibroblast growth factor 16	O43320	0.159371	1.1168	0.103958	0.276433	0.158418	1.11606	0.196213	0.457584	TRUE
11184-51	CHGA	CgA	Chromogranin-A	P10645	-0.0704681	0.952329	0.104106	0.276673	-0.123844	0.917739	0.133925	0.371375	TRUE
12357-41	SNAP29	SNP29	Synaptosomal-associated protein 29	O95721	-0.0945204	0.936584	0.10457	0.27775	-0.148747	0.902033	0.0111424	0.127097	FALSE	0.428249	0.385946							X	X
5315-22	TNNT2	Troponin T	Troponin T, cardiac muscle	P45379	0.0820431	1.05852	0.104845	0.278191	0.0874147	1.06246	0.0554783	0.240606
11200-52	CD93	C1QR1	Complement component C1q receptor	Q9NPY3	-0.128658	0.914682	0.104909	0.278191	-0.283498	0.821596	0.0017883	0.0563878	FALSE
10489-19	TCTA	TCTA	T-cell leukemia translocation-altered gene protein	P57738	-0.0601318	0.959177	0.10491	0.278191	-0.133116	0.91186	0.0048186	0.0955355	FALSE
9061-3	ARHGEF10	ARHGA	Rho guanine nucleotide exchange factor 10	O15013	0.14271	1.10398	0.105291	0.279048	-0.0693909	0.95304	0.381558	0.645226
11288-26	NT5C2	5NTC	Cytosolic purine 5'-nucleotidase	P49902	0.157505	1.11536	0.105395	0.279128	0.0247046	1.01727	0.784604	0.899792	FALSE									X	X		X
12991-49	CUL9	CUL9	Cullin-9	Q8IWT3	-0.0715705	0.951602	0.10544	0.279128	-0.157807	0.896387	0.00622956	0.10252	FALSE													X
2630-12	IL1RAP	IL-1 R AcP	Interleukin-1 Receptor accessory protein	Q9NPH3	-0.0859424	0.942169	0.105496	0.279128	-0.0546015	0.96286	0.292627	0.564147	TRUE					X	X	X				X
2643-57	CDH3	P-Cadherin	Cadherin-3	P22223	-0.157258	0.896728	0.105578	0.279185	-0.102983	0.931105	0.340632	0.610969	FALSE	-0.0710934	-0.0834691											X
5364-7	SET	SET	Protein SET	Q01105	0.181131	1.13377	0.105704	0.279185	0.117616	1.08494	0.380677	0.644647	FALSE
4960-72	ANXA1	annexin I	Annexin A1	P04083	0.226469	1.16997	0.105844	0.279185	0.0610475	1.04322	0.652365	0.824104	TRUE		0.570545			X				X	X		X	X
6543-182	PRLH	PRRP	Prolactin-releasing peptide	P81277	-0.090527	0.93918	0.105848	0.279185	-0.0522359	0.96444	0.449111	0.692501	TRUE
13590-1	REXO2	ORN	Oligoribonuclease, mitochondrial	Q9Y3B8	0.151871	1.11101	0.105875	0.279185	0.140483	1.10227	0.172194	0.42439	FALSE									X	X		X	X
11360-39	RRM1	RRM1	Ribonucleoside-diphosphate reductase large subunit	P23921	0.121213	1.08765	0.105918	0.279185	0.11813	1.08533	0.189516	0.449082	FALSE										X		X
9218-7	FAS	Fas, soluble	Tumor necrosis factor receptor superfamily member 6	P25445	-0.126788	0.915868	0.105926	0.279185	-0.0904638	0.939221	0.330459	0.602412	TRUE
5494-52	SNRPF	RUXF	Small nuclear ribonucleoprotein F	P62306	0.0859223	1.06137	0.106261	0.279913	-0.0662117	0.955143	0.260301	0.529127	FALSE												X
14662-6	MZF1	MZF1	Myeloid zinc finger 1	P28698	-0.149867	0.901334	0.106351	0.279998	0.0405802	1.02853	0.689268	0.845518	FALSE												X
2813-11	AGRP	ART	Agouti-related protein	O00253	-0.15758	0.896528	0.106488	0.280203	-0.145679	0.903954	0.155658	0.402215	TRUE	0.471852	0.513566	0.636145		X		X	X	X	X	X	X	X
12720-71	UBQLN4	UBQL4	Ubiquilin-4	Q9NRR5	0.138318	1.10062	0.106762	0.28077	0.230494	1.17324	0.033599	0.189428	FALSE
13116-25	CD177	CD177	CD177 antigen	Q8N6Q3	-0.0562242	0.961778	0.106844	0.280831	0.0190765	1.01331	0.309891	0.580507	TRUE	0.913207	0.90723					X	X	X	X	X	X	X
3303-23	CST6	Cystatin M	Cystatin-M	Q15828	-0.0738707	0.950086	0.106955	0.28097	-0.0441301	0.969874	0.320046	0.591092	TRUE				0.92602			X
11918-54	STOX1	STOX1	Storkhead-box protein 1	Q6ZVD7	-0.197262	0.872204	0.107208	0.281481	-0.0926758	0.937782	0.373949	0.639815	FALSE
2515-14	GFRA2	GFRa-2	GDNF family receptor alpha-2	O00451	-0.109387	0.926982	0.107348	0.281693	-0.189677	0.876802	0.00972859	0.122165	FALSE	0.392506	0.579996			X		X	X	X	X	X	X	X
10529-19	ZNF358	ZN358	Zinc finger protein 358	Q9NW07	-0.0970173	0.934964	0.107612	0.281999	-0.107758	0.928029	0.0863407	0.297623	FALSE
5480-49	CCL5	RANTES	C-C motif chemokine 5	P13501	0.141753	1.10325	0.107637	0.281999	0.271949	1.20744	0.00581441	0.101	TRUE	0.787188	0.423793	0.897139	0.730493				X	X	X		X	X
12529-32	FKBP6	FKBP6	Inactive peptidyl-prolyl cis-trans isomerase FKBP6	O75344	0.0996965	1.07155	0.107641	0.281999	-0.00977944	0.993244	0.892252	0.949555	FALSE
4407-10	MST1	MSP	Hepatocyte growth factor-like protein	P26927	0.0773046	1.05505	0.107744	0.282113	-0.0106274	0.992661	0.699066	0.848993	TRUE					X			X	X	X	X	X	X
7198-197	FAM20B	FA20B	Glycosaminoglycan xylosylkinase	O75063	-0.113394	0.92441	0.107843	0.282215	-0.0900942	0.939461	0.19442	0.455199	FALSE								X	X	X		X	X
9463-26	CDHR3	CDHR3	Cadherin-related family member 3	Q6ZTQ4	-0.0907116	0.939059	0.107901	0.282215	-0.0814731	0.945092	0.132415	0.368988	FALSE
9366-54	IL21R	IL-21 sR	Interleukin-21 receptor	Q9HBE5	0.147487	1.10764	0.108042	0.28233	0.10917	1.07861	0.341662	0.612188	FALSE
5021-13	PPA1	PPase	Inorganic pyrophosphatase	Q15181	0.164939	1.12112	0.108062	0.28233	0.213536	1.15953	0.0602134	0.248388	FALSE					X				X	X	X	X	X
10953-14	CLEC2A	CLC2A	C-type lectin domain family 2 member A	Q6UVW9	-0.10622	0.929019	0.108144	0.282388	-0.0579358	0.960638	0.184103	0.441468	FALSE
11969-5	S100A2	S100A2	Protein S100-A2	P29034	-0.0634952	0.956943	0.108213	0.282416	-0.0130855	0.990971	0.692945	0.847197										X	X		X	X
5759-10	EFNA3	Ephrin-A3	Ephrin-A3	P52797	-0.113709	0.924209	0.108272	0.282416	-0.0912454	0.938712	0.173092	0.425198	FALSE
6359-50	POMGNT2	AGO61	Protein O-linked-mannose beta-1,4-N-acetylglucosaminyltransferase 2	Q8NAT1	-0.12059	0.919811	0.108723	0.283141	-0.0400059	0.972651	0.599495	0.793527	FALSE							X	X	X	X		X	X
9328-55	MICB	MICB	MHC class I polypeptide-related sequence B	Q29980	-0.164939	0.891966	0.1088	0.283141	0.0537681	1.03797	0.445316	0.690391	FALSE
6485-59	IGLL1	IGLL1	Immunoglobulin lambda-like polypeptide 1	P15814	-0.0423658	0.971061	0.108808	0.283141	-0.0457008	0.968819	0.121308	0.352944	TRUE							X	X	X	X		X	X
12756-3	BACH2	BACH2	Transcription regulator protein BACH2	Q9BYV9	-0.128178	0.914987	0.10881	0.283141	-0.100119	0.932956	0.355637	0.62432	FALSE
13698-28	KIAA0319L	K319L	Dyslexia-associated protein KIAA0319-like protein	Q8IZA0	-0.0430879	0.970575	0.108846	0.283141	-0.0713563	0.951743	0.0149522	0.139242	FALSE
5242-37	MAP2K4	MP2K4	Dual specificity mitogen-activated protein kinase kinase 4	P45985	-0.1272	0.915607	0.109375	0.284364	-0.0287546	0.980266	0.64347	0.819044	FALSE
5238-26	PPIE	PPIE	Peptidyl-prolyl cis-trans isomerase E	Q9UNP9	0.139226	1.10131	0.109643	0.284864	0.126887	1.09194	0.0982905	0.316815	FALSE					X		X	X	X	X	X	X	X
2615-60	EFNA5	Ephrin-A5	Ephrin-A5	P52803	-0.167411	0.890439	0.109687	0.284864	-0.0777561	0.94753	0.400831	0.658558	FALSE									X	X		X	X
6442-6	BAGE3	BAGE3	B melanoma antigen 3	Q86Y29	-0.1078	0.928002	0.109886	0.285141	-0.113734	0.924193	0.0398036	0.207647	TRUE									none
8644-46	CTSH	Cathepsin H	Cathepsin H	P09668	-0.0954047	0.93601	0.109912	0.285141	-0.123429	0.918003	0.000479025	0.0267003	FALSE				0.958122
11122-97	SPG21	SPG21	Maspardin	Q9NZD8	0.116158	1.08384	0.110013	0.285247	0.109245	1.07866	0.204605	0.46682	FALSE												X
13497-34	EIF3J	EIF3J	Eukaryotic translation initiation factor 3 subunit J	O75822	0.143817	1.10482	0.110135	0.28541	0.15205	1.11115	0.149442	0.394095	FALSE
11530-37	HMBS	HEM3	Porphobilinogen deaminase	P08397	0.146231	1.10667	0.11051	0.286226	0.134754	1.09791	0.213447	0.477162	FALSE	0.829768									X		X	X
9835-16	ALDH1A3	AL1A3	Aldehyde dehydrogenase family 1 member A3	P47895	0.13624	1.09904	0.110642	0.286412	0.0441619	1.03108	0.636517	0.816358	FALSE
8327-26	DPEP2	DPEP2	Dipeptidase 2	Q9H4A9	-0.167801	0.890198	0.110818	0.286714	-0.0511172	0.965189	0.71706	0.861515	FALSE	0.135662	0.429332							X	X		X	X
3059-50	TNFSF13B	BAFF	Tumor necrosis factor ligand superfamily member 13B	Q9Y275	-0.175345	0.885556	0.111041	0.287135	-0.149421	0.901612	0.0864467	0.297623	TRUE	0.404479	0.386971	0.470238					X		X		X
11232-46	TCN1	Holo-TC I	Transcobalamin-1	P20061	-0.155041	0.898107	0.111202	0.287398	-0.0779808	0.947383	0.394699	0.653148	TRUE							X
12636-113	SMYD2	SMYD2	N-lysine methyltransferase SMYD2	Q9NRG4	-0.0760688	0.948639	0.111305	0.287497	-0.104841	0.929907	0.0325706	0.1857	FALSE
7228-2	ST6GALNAC6	SIA7F	Alpha-N-acetylgalactosaminide alpha-2,6-sialyltransferase 6	Q969X2	-0.113258	0.924498	0.111361	0.287497	-0.0603042	0.959062	0.468908	0.707275	FALSE								X		X		X	X
4249-64	NME2	NDP kinase B	Nucleoside diphosphate kinase B	P22392	0.171552	1.12627	0.11166	0.288113	0.115352	1.08324	0.217618	0.481819	FALSE								X	X	X		X	X
3078-1	PGF	PlGF	Placenta growth factor	P49763	-0.125936	0.916409	0.111806	0.288335	-0.0917057	0.938413	0.259332	0.528733	TRUE	0.138241	0.160379	0.20277					X
8811-24	BAMBI	BAMBI	BMP and activin membrane-bound inhibitor homolog	Q13145	-0.104603	0.930061	0.112577	0.290139	-0.00181688	0.998741	0.969275	0.985974	FALSE	0.0837556	0.220302	0.61979	0.542032
12872-35	CNGA2	CNGA2	Cyclic nucleotide-gated olfactory channel	Q16280	-0.0615119	0.958259	0.112632	0.290139	0.037868	1.0266	0.440945	0.687397	FALSE
4498-62	NCAM1	NCAM-120	Neural cell adhesion molecule 1, 120 kDa isoform	P13591	-0.104623	0.930048	0.112687	0.290139	0.0212933	1.01487	0.72508	0.865818	TRUE	0.502557	0.672146	0.624241	0.760312			X	X	X	X		X	X
8969-49	CD14	CD14	Monocyte differentiation antigen CD14	P08571	0.138967	1.10112	0.112751	0.290147	-0.347266	0.786073	0.0013039	0.0476669	TRUE	0.339932							X	X	X		X	X
14021-81	MED4	MED4	Mediator of RNA polymerase II transcription subunit 4	Q9NPJ6	0.139498	1.10152	0.112993	0.290614	-0.0447947	0.969428	0.671519	0.834514	FALSE
2598-9	TNFRSF9	4-1BB	Tumor necrosis factor receptor superfamily member 9	Q07011	-0.0670731	0.954573	0.113256	0.291135	-0.0246846	0.983036	0.584792	0.784034	FALSE				0.251969
12500-88	UBA2	SAE2	SUMO-activating enzyme subunit 2	Q9UBT2	0.193866	1.14382	0.113464	0.291511	0.107301	1.07721	0.202036	0.464571	FALSE
3045-72	PTN	PTN	Pleiotrophin	P21246	0.0881176	1.06298	0.113883	0.292312	-0.000270768	0.999812	0.995915	0.997582	TRUE	0.118169	0.518214	0.800913				X	X	X	X		X	X
5354-11	KRT18	Keratin 18	Keratin, type I cytoskeletal 18	P05783	0.196525	1.14593	0.113991	0.292312	-0.0473304	0.967725	0.567583	0.774181	FALSE	-0.130736
12437-18	ULK3	ULK3	Serine/threonine-protein kinase ULK3	Q6PHR2	-0.106515	0.928829	0.114046	0.292312	-0.0808545	0.945497	0.160773	0.408355	FALSE									X	X		X
3432-21	EPHA3	EPHA3	Ephrin type-A receptor 3	P29320	-0.0525984	0.964198	0.114117	0.292312	-0.0162821	0.988778	0.720816	0.862997	TRUE
14030-21	TNFSF4	OX40 Ligand	Tumor necrosis factor ligand superfamily member 4	P23510	-0.140194	0.907397	0.114118	0.292312	-0.194034	0.874158	0.0525969	0.234313	FALSE
10502-15	PRH1	PRPC	Salivary acidic proline-rich phosphoprotein 1/2	P02810	-0.0659354	0.955326	0.114142	0.292312	-0.0798064	0.946185	0.132414	0.368988	TRUE
3361-26	CD207	CLC4K	C-type lectin domain family 4 member K	Q9UJ71	-0.143654	0.905223	0.114206	0.29232	-0.0870045	0.941476	0.380593	0.644647	FALSE	0.0017326	0.00614055
2640-3	MST1R	MSP R	Macrophage-stimulating protein receptor	Q04912	-0.165095	0.89187	0.11443	0.292737	-0.366317	0.775761	0.0119882	0.13027	FALSE
7921-65	FJX1	FJX1	Four-jointed box protein 1	Q86VR8	-0.0996427	0.933264	0.114645	0.293132	-0.100771	0.932534	0.223004	0.488102	TRUE									X	X		X	X
10035-6	DUSP4	DUS4	Dual specificity protein phosphatase 4	Q13115	-0.112289	0.925119	0.114778	0.293315	-0.127467	0.915438	0.0428325	0.213186	FALSE
9952-57	TFAM	TFAM	Transcription factor A, mitochondrial	Q00059	0.152517	1.11151	0.115095	0.293969	0.075933	1.05404	0.496874	0.728353	FALSE													X
3029-52	CD209	DC-SIGN	CD209 antigen	Q9NNX6	-0.0396042	0.972922	0.115565	0.295012	-0.0459526	0.96865	0.103721	0.325431	TRUE	0.64287	0.828467			X		X	X	X	X	X	X	X
4245-80	MDM2	MDM2	E3 ubiquitin-protein ligase Mdm2	Q00987	-0.150272	0.90108	0.115726	0.295164	-0.0750764	0.949292	0.449195	0.692501	FALSE
4807-13	COL8A1	CO8A1	Collagen alpha-1(VIII) chain	P27658	-0.0340112	0.976701	0.115748	0.295164	-0.033487	0.977056	0.0378709	0.201515	TRUE
6350-43	APOC2	Apo C-II	Apolipoprotein C-II	P02655	-0.0821692	0.944636	0.115922	0.295246	0.00102458	1.00071	0.982439	0.99134	TRUE
11247-20	NAGS	NAGS	N-acetylglutamate synthase, mitochondrial	Q8N159	-0.0725223	0.950974	0.115968	0.295246	-0.0908669	0.938958	0.0116977	0.129822	FALSE
9897-9	MCM6	MCM6	DNA replication licensing factor MCM6	Q14566	-0.0931252	0.93749	0.115973	0.295246	-0.151234	0.90048	0.0337273	0.189428	FALSE
7955-195	ITIH1	ITI heavy chain H1	Inter-alpha-trypsin inhibitor heavy chain H1	P19827	-0.0989061	0.933741	0.116027	0.295246	-0.0105316	0.992727	0.896527	0.951728	TRUE							X	X	X	X		X	X
8971-9	NRXN1	NRX1A	Neurexin-1	Q9ULB1	-0.118608	0.921076	0.116137	0.29537	-0.200485	0.870258	0.0206815	0.156715	FALSE
2795-23	ALPL	Alkaline phosphatase, bone	Alkaline phosphatase, tissue-nonspecific isozyme	P05186	0.141782	1.10327	0.116231	0.295452	0.172284	1.12684	0.0458075	0.219372	FALSE							X
6605-17	IGFALS	IGFALS	Insulin-like growth factor-binding protein complex acid labile subunit	P35858	-0.0977233	0.934507	0.116439	0.295822	0.0431761	1.03038	0.439546	0.686714	TRUE								X	X	X		X	X
13728-19	ERP29	ERP29	Endoplasmic reticulum resident protein 29	P30040	0.160487	1.11766	0.116584	0.296035	0.102478	1.07362	0.409782	0.665285	FALSE
9921-14	FBXL4	FBXL4	F-box/LRR-repeat protein 4	Q9UKA2	-0.0360438	0.975326	0.116726	0.296237	-0.0198591	0.986329	0.41972	0.67338	FALSE
9391-60	PCSK1N	PCSK1	ProSAAS	Q9UHG2	-0.118141	0.921374	0.117327	0.297521	-0.102467	0.931439	0.0847141	0.29534	TRUE									X	X
7982-10	MRPL32	RM32	39S ribosomal protein L32, mitochondrial	Q9BYC8	-0.0859468	0.942166	0.117418	0.297521	-0.0403074	0.972448	0.465849	0.704882	FALSE
10631-9	PGRMC2	PGRC2	Membrane-associated progesterone receptor component 2	O15173	0.0822897	1.0587	0.117461	0.297521	-0.139006	0.908144	0.0226685	0.162029	FALSE
2700-56	PROS1	Protein S	Vitamin K-dependent protein S	P07225	0.0917014	1.06563	0.11748	0.297521	0.0965772	1.06923	0.149606	0.394095	TRUE									X	X		X	X
6570-1	COL13A1	CODA1	Collagen alpha-1(XIII) chain	Q5TAT6	-0.113583	0.92429	0.117582	0.297621	-0.00833585	0.994239	0.913977	0.960875	FALSE
9840-2	CDC42	Cdc42Hs	Cell division control protein 42 homolog	P60953	0.10318	1.07414	0.11773	0.297838	-0.105948	0.929194	0.146647	0.389689	FALSE
8839-4	MTX2	Metaxin-2	Metaxin-2	O75431	-0.0644553	0.956306	0.118035	0.298452	-0.0484318	0.966987	0.288069	0.559625	FALSE
13503-19	ARL6IP5	PRAF3	PRA1 family protein 3	O75915	-0.106486	0.928848	0.11815	0.298585	-0.0154646	0.989338	0.836743	0.925142	FALSE
5230-99	HMGCR	HMGR	3-hydroxy-3-methylglutaryl-coenzyme A reductase	P04035	-0.123732	0.91781	0.118237	0.298622	-0.0950572	0.936235	0.264735	0.534832	FALSE
3070-1	IL2	IL-2	Interleukin-2	P60568	-0.159751	0.89518	0.118291	0.298622	-0.0411613	0.971872	0.699849	0.849552	TRUE	-0.12438	-0.114293	0.0932916										X
4131-72	FN1	Fibronectin	Fibronectin	P02751	-0.16312	0.893091	0.118359	0.298622	0.372545	1.29463	0.00519835	0.0987559	TRUE					X			X		X
3853-56	MDH1	MDHC	Malate dehydrogenase, cytoplasmic	P40925	0.156501	1.11458	0.118414	0.298622	0.158732	1.11631	0.13392	0.371375	FALSE								X		X		X	X
9557-5	MANSC1	MANS1	MANSC domain-containing protein 1	Q9H8J5	-0.105761	0.929315	0.118679	0.299133	-0.0337172	0.9769	0.577224	0.779172	FALSE	0.615364						X	X	X	X		X	X
6326-20	BMP4	BMP-4	Bone morphogenetic protein 4	P12644	0.136392	1.09915	0.119009	0.299637	0.23222	1.17464	0.0181633	0.151313	TRUE	-0.17332	-0.239073
5628-21	SEMA3G	SEM3G	Semaphorin-3G	Q9NS98	-0.0918429	0.938323	0.119108	0.299637	-0.0336389	0.976953	0.630741	0.81471	TRUE							X	X	X	X		X	X
14009-65	TNFAIP3	TNFAIP3	Tumor necrosis factor alpha-induced protein 3	P21580	-0.100601	0.932644	0.119135	0.299637	-0.00252917	0.998248	0.958243	0.980351	FALSE									X	X		X	X
2635-61	LAYN	Layilin	Layilin	Q6UX15	-0.0696003	0.952902	0.119163	0.299637	-0.215371	0.861325	0.0109241	0.126672	FALSE	0.175746	0.214913								X	X	X	X
13731-14	C7	C7	Complement component C7	P10643	-0.106982	0.928529	0.119223	0.299637	-0.151749	0.900159	0.155549	0.402215	TRUE
9599-6	PIANP	PIANP	PILR alpha-associated neural protein	Q8IYJ0	-0.0917984	0.938352	0.119254	0.299637	0.0374918	1.02633	0.569787	0.775863	FALSE							X	X	X	X		X
9211-19	SERPINF1	PEDF	Pigment epithelium-derived factor	P36955	-0.127077	0.915685	0.119499	0.300094	-0.0489084	0.966667	0.558486	0.76834	TRUE							X	X	X	X	X	X	X
12483-62	RORB	RORB	Nuclear receptor ROR-beta	Q92753	-0.108149	0.927778	0.119608	0.300212	-0.0169342	0.988331	0.615667	0.805994	FALSE													X
11358-15	GRB10	GRB10	Growth factor receptor-bound protein 10	Q13322	0.148704	1.10857	0.119811	0.300563	0.185641	1.13732	0.132447	0.368988	FALSE										X
11237-49	PCOLCE	PCOC1	Procollagen C-endopeptidase enhancer 1	Q15113	-0.0788492	0.946813	0.119933	0.300597	-0.035087	0.975973	0.402914	0.659763	TRUE	0.584602	0.730242	0.830964				X	X	X	X		X	X
6382-17	MANBA	MANBA	Beta-mannosidase	O00462	-0.146082	0.903701	0.11995	0.300597	-0.0439311	0.970008	0.53239	0.751434	FALSE							X	X	X	X		X	X
3758-63	PROC	Activated Protein C	Activated Protein C	P04070	0.166206	1.1221	0.120407	0.301585	0.0638384	1.04524	0.588194	0.786394	TRUE				0.785957
11103-24	HSPB1	HSP 27	Heat shock protein beta-1	P04792	0.126541	1.09167	0.120571	0.301812	0.0174187	1.01215	0.84206	0.92621	FALSE	0.628533	-0.480652	0.531196					X	X	X	X	X	X
3810-50	FGR	FGR	Tyrosine-protein kinase Fgr	P09769	0.168259	1.1237	0.120638	0.301812	0.000375154	1.00026	0.99772	0.998303	FALSE	0.364719	0.546631	0.326038						X	X
6563-78	PCDHGA11	PCDGB	Protocadherin gamma-A11	Q9Y5H2	-0.101579	0.932013	0.120704	0.301812	0.131986	1.0958	0.0374161	0.200228	FALSE									none
13025-4	FRS2	FRS2	Fibroblast growth factor receptor substrate 2	Q8WU20	-0.111131	0.925862	0.120821	0.301812	-0.172682	0.887192	0.0124096	0.131786	FALSE
8290-1	VAMP5	VAMP5	Vesicle-associated membrane protein 5	O95183	-0.113616	0.924268	0.120872	0.301812	0.0242036	1.01692	0.551401	0.76367	FALSE	-0.100099
12493-42	OTUB2	OTUB2	Ubiquitin thioesterase OTUB2	Q96DC9	0.116058	1.08377	0.120876	0.301812	0.0751604	1.05348	0.314555	0.585693
8798-29	GOLM1	GOLM1	Golgi membrane protein 1	Q8NBJ4	-0.0872016	0.941347	0.121043	0.302071	0.028036	1.01962	0.605453	0.798866	FALSE
4322-28	AMN	AMNLS	Protein amnionless	Q9BXJ7	-0.0800542	0.946022	0.121175	0.302156	-0.0575907	0.960867	0.386093	0.647636	TRUE	-0.0149359	-0.0885323	0.0577447
10638-1	TINF2	TINF2	TERF1-interacting nuclear factor 2	Q9BSI4	-0.128358	0.914872	0.121245	0.302156	-0.101041	0.93236	0.30273	0.574992	FALSE
3580-25	SERPINA1	a1-Antitrypsin	Alpha-1-antitrypsin	P01009	0.113058	1.08152	0.121266	0.302156	0.0377419	1.02651	0.653579	0.824547	TRUE					X	X		X	X	X	X	X	X
2858-29	HAT1	Hat1	Histone acetyltransferase type B catalytic subunit	O14929	0.08869	1.0634	0.121422	0.302387	0.102163	1.07338	0.0874303	0.299182	FALSE
11402-17	KMT2C	KMT2C	Histone-lysine N-methyltransferase 2C	Q8NEZ4	-0.112205	0.925173	0.121789	0.303144	0.00148046	1.00103	0.988327	0.993931	FALSE
5663-18	PF4V1	PF4V	Platelet factor 4 variant	P10720	0.111027	1.08	0.122111	0.303788	0.087828	1.06277	0.224926	0.490739	TRUE							X	X	X	X		X	X
11174-8	THSD7A	THS7A	Thrombospondin type-1 domain-containing protein 7A	Q9UPZ6	-0.0882268	0.940678	0.122231	0.303926	-0.0274657	0.981142	0.300516	0.572007	TRUE
10512-13	CSF2RB	IL3RB	Cytokine receptor common subunit beta	P32927	-0.0398327	0.972768	0.122294	0.303926	-0.0147791	0.989808	0.586798	0.785404	FALSE							X	X	X	X		X	X
10949-59	RPLP2	RLA2	60S acidic ribosomal protein P2	P05387	-0.0890607	0.940135	0.122388	0.304002	-0.00856413	0.994081	0.849557	0.930162
7125-4	RIC3	RIC3	Protein RIC-3	Q7Z5B4	-0.091077	0.938822	0.122565	0.304284	-0.0446274	0.96954	0.431374	0.681038	FALSE								X
6410-26	INSL4	INSL4	Early placenta insulin-like peptide	Q14641	-0.0827095	0.944283	0.122675	0.304301	-0.027995	0.980782	0.442922	0.689375	TRUE												X	X
8463-2	SOD3	SOD3	Extracellular superoxide dismutase [Cu-Zn]	P08294	0.0631246	1.04473	0.122699	0.304301	-0.129464	0.914171	0.00016656	0.0145029	TRUE							X				X
12801-33	IRF2	IRF2	Interferon regulatory factor 2	P14316	0.141807	1.10329	0.12279	0.304315	0.0572628	1.04049	0.624754	0.811587	FALSE												X
3285-23	C1R	C1r	Complement C1r subcomponent	P00736	-0.174918	0.885818	0.122832	0.304315	0.2188	1.16376	0.0307958	0.180529	TRUE					X			X	X	X	X	X	X
12498-12	TAX1BP3	TX1B3	Tax1-binding protein 3	O14907	-0.136415	0.909777	0.123427	0.305288	0.040501	1.02847	0.589039	0.786955	FALSE								X	X	X		X	X
9772-153	NLGN2	NLGN2	Neuroligin-2	Q8NFZ4	-0.135137	0.910583	0.123437	0.305288	-0.174313	0.886189	0.049052	0.226966	FALSE								X	X	X		X	X
14631-22	DUSP16	DUS16	Dual specificity protein phosphatase 16	Q9BY84	-0.0655163	0.955603	0.123476	0.305288	-0.125294	0.916817	0.00277403	0.0728206	FALSE												X
10943-36	WBP1	WBP1	WW domain-binding protein 1	Q96G27	0.116058	1.08377	0.123522	0.305288	0.0467635	1.03295	0.484977	0.719316
3520-58	TGFB3	TGF-b3	Transforming growth factor beta-3	P10600	-0.130267	0.913662	0.123557	0.305288	-0.174496	0.886077	0.0415973	0.210506	TRUE												X	X
2573-205	IL6	IL-6	Interleukin-6	P05231	0.104698	1.07527	0.123607	0.305288	0.0606857	1.04296	0.384405	0.647169	TRUE
14089-41	EPHA5	EphA5	Ephrin type-A receptor 5	P54756	0.172754	1.12721	0.123848	0.305727	0.194005	1.14394	0.113473	0.340552	FALSE
13554-78	REPIN1	REPI1	Replication initiator 1	Q9BWE0	-0.0837943	0.943573	0.124503	0.307184	-0.0532731	0.963747	0.287502	0.559625	FALSE
11671-19	BRPF1	BRPF1	Peregrin	P55201	0.107551	1.0774	0.124629	0.307338	-0.0487817	0.966752	0.591222	0.787945	FALSE
14111-15	THBS2	TSP2	Thrombospondin-2	P35442	-0.136761	0.909559	0.124694	0.307338	-0.0239929	0.983507	0.63413	0.815519		0.021151	0.128046	0.287604					X	X	X		X	X
11226-16	UBE3A	UBE3A	Ubiquitin-protein ligase E3A	Q05086	0.132662	1.09631	0.124758	0.307339	-0.00910369	0.99371	0.908591	0.959645	FALSE
11615-16	DAPP1	DAPP1	Dual adapter for phosphotyrosine and 3-phosphotyrosine and 3-phosphoinositide	Q9UN19	0.152091	1.11118	0.125063	0.307932	0.178593	1.13178	0.158689	0.405529	FALSE	0.613802	0.172137							X	X		X	X
8248-222	SIGLEC14	SIG14	Sialic acid-binding Ig-like lectin 14	Q08ET2	-0.0307963	0.97888	0.125494	0.308833	-0.0193026	0.98671	0.232482	0.499939	FALSE							X	X	X	X		X	X
9116-28	HEPACAM2	HECA2	HEPACAM family member 2	A8MVW5	-0.123832	0.917747	0.125583	0.308893	-0.165804	0.891431	0.0460168	0.219596	FALSE
9928-125	LECT1	LECT1	Leukocyte cell-derived chemotaxin 1	O75829	-0.161913	0.893839	0.125751	0.309148	0.0212811	1.01486	0.884827	0.946323	TRUE
5947-90	THPO	Tpo	Thrombopoietin	P40225	-0.136973	0.909425	0.125871	0.309203	-0.101256	0.932221	0.212006	0.476384	TRUE	0.479585	0.517191	0.407434	0.795425						X
3054-3	HP	Haptoglobin, Mixed Type	Haptoglobin	P00738	-0.0993017	0.933485	0.125902	0.309203	-0.11326	0.924497	0.040577	0.20895	TRUE					X		X	X	X	X	X	X	X
4717-55	IL3	IL-3	Interleukin-3	P08700	0.0556397	1.03932	0.126	0.309285	0.0901835	1.06451	0.0728596	0.276266	TRUE
13111-79	BCL6	BCL6	B-cell lymphoma 6 protein	P41182	-0.108453	0.927582	0.126121	0.309422	-0.0312328	0.978584	0.643288	0.819044	FALSE
13464-8	NRAC	NRAC	Nutritionally-regulated adipose and cardiac enriched protein homolog	Q8N912	-0.107874	0.927955	0.12627	0.30963	-0.0660296	0.955263	0.375221	0.640778	FALSE
9841-197	PAICS	Multifunctional protein ADE2	Multifunctional protein ADE2	P22234	-0.115523	0.923048	0.126413	0.309823	-0.0426328	0.970882	0.509047	0.736149											X
12700-9	ACLY	ACLY	ATP-citrate synthase	P53396	-0.148871	0.901956	0.12652	0.309925	-0.0270404	0.981432	0.780244	0.898434	FALSE
6947-4	ST3GAL6	SIA10	Type 2 lactosamine alpha-2,3-sialyltransferase	Q9Y274	-0.0633393	0.957046	0.126672	0.310138	0.0251432	1.01758	0.53873	0.755705	FALSE							X	X	X	X		X	X
6930-95	ST8SIA6	SIA8F	Alpha-2,8-sialyltransferase 8F	P61647	-0.0939564	0.93695	0.126957	0.31064	-0.0556807	0.96214	0.375018	0.640778	FALSE								X		X		X	X
9609-25	ZNF275	ZN275	Zinc finger protein 275	Q9NSD4	-0.171578	0.887871	0.127006	0.31064	0.113584	1.08191	0.210794	0.475429	FALSE
9199-6	UBE2G2	UB2G2	Ubiquitin-conjugating enzyme E2 G2	P60604	0.100656	1.07226	0.127384	0.311406	-0.312283	0.805366	0.00021868	0.016979	FALSE
12595-11	TMOD1	TMOD1	Tropomodulin-1	P28289	-0.165654	0.891524	0.127569	0.311656	0.198628	1.14761	0.0872285	0.29881	FALSE
12333-87	RPIA	RPIA	Ribose-5-phosphate isomerase	P49247	0.156955	1.11493	0.127617	0.311656	0.107688	1.0775	0.203818	0.465901									X	X	X		X	X
8243-55	SPINK1	TATI	Pancreatic secretory trypsin inhibitor	P00995	-0.0892034	0.940042	0.127682	0.311656	0.0480311	1.03385	0.471476	0.709573	TRUE	0.129578	0.243408						X	X	X		X
11565-58	ZNF23	ZNF23	Zinc finger protein 23	P17027	-0.0362268	0.975202	0.12783	0.311857	-0.0335823	0.976991	0.113227	0.340552	FALSE
9175-48	DSCAM	DSCAM	Down syndrome cell adhesion molecule	O60469	-0.188131	0.877742	0.127955	0.311863	-0.13762	0.909017	0.10003	0.318937	TRUE								X	X	X	X	X
8076-4	SPACA3	SACA3	Sperm acrosome membrane-associated protein 3	Q8IXA5	0.114831	1.08285	0.127962	0.311863	0.150492	1.10995	0.0744347	0.279145	TRUE
8484-8	LEP	Leptin	Leptin	P41159	-0.0732145	0.950518	0.128116	0.31208	-0.0843119	0.943234	0.055575	0.240641	TRUE
4593-11	ADCYAP1	PACAP-27	Pituitary adenylate cyclase-activating polypeptide 27	P18509	0.155371	1.11371	0.128232	0.312202	0.117849	1.08512	0.275711	0.549345	TRUE
10012-5	SPDEF	SPDEF	SAM pointed domain-containing Ets transcription factor	O95238	0.0866866	1.06193	0.128726	0.31315	-0.115809	0.922865	0.0883946	0.300763	FALSE
11365-17	TENM4	TEN4	Teneurin-4	Q6N022	-0.147484	0.902824	0.128752	0.31315	0.0255029	1.01783	0.784783	0.899792	FALSE
9251-28	MAN2B2	MA2B2	Epididymis-specific alpha-mannosidase	Q9Y2E5	-0.14647	0.903459	0.128898	0.313345	-0.352957	0.782978	0.00465218	0.0940338	TRUE							X	X	X	X		X	X
14088-38	IGFBP6	IGFBP-6	Insulin-like growth factor-binding protein 6	P24592	-0.0792611	0.946542	0.129021	0.313486	-0.216106	0.860886	0.000104267	0.0104957	TRUE	0.479303	0.439915	0.584647					X		X		X	X
10980-11	ACHE	ACES	Acetylcholinesterase	P22303	-0.0948094	0.936396	0.12909	0.313496	-0.0376593	0.974234	0.609314	0.80099	TRUE
8220-15	C10orf35	CJ035	Uncharacterized protein C10orf35	Q96D05	0.121058	1.08753	0.129339	0.313805	-0.110028	0.92657	0.24776	0.51768	FALSE
9197-4	LGALS9	LEG9	Galectin-9	O00182	-0.0887195	0.940357	0.129349	0.313805	-0.116236	0.922591	0.0849568	0.295364	TRUE	0.317461	0.435072	0.626973				X	X	X	X	X	X	X
6553-68	CFAP45	CCD19	Cilia- and flagella-associated protein 45	Q9UL16	-0.135463	0.910378	0.129801	0.314743	0.00421032	1.00292	0.947806	0.976558	FALSE
8819-3	IGFBP2	IGFBP-2	Insulin-like growth factor-binding protein 2	P18065	-0.0497369	0.966113	0.13003	0.315125	-0.00447328	0.996904	0.887127	0.94768	TRUE
11105-171	ENO1	Alpha enolase	Alpha-enolase	P06733	0.146752	1.10707	0.130123	0.315125	0.0330047	1.02314	0.797198	0.905465	FALSE	0.553729							X		X		X	X
5068-54	CRTAM	CRTAM	Cytotoxic and regulatory T-cell molecule	O95727	0.0705236	1.0501	0.130188	0.315125	0.0847407	1.0605	0.21501	0.479145	FALSE
8236-8	C18orf32	CR032	UPF0729 protein C18orf32	Q8TCD1	-0.0492328	0.96645	0.130222	0.315125	-0.04578	0.968766	0.0799069	0.287289	FALSE
8979-1	HSD17B2	DHB2	Estradiol 17-beta-dehydrogenase 2	P37059	-0.0881781	0.94071	0.130599	0.315785	-0.0673974	0.954358	0.198206	0.460557	FALSE
5631-83	MLN	MOTI	Promotilin	P12872	0.0855147	1.06107	0.1307	0.315785	0.0604543	1.04279	0.409622	0.665285	TRUE	0.855271						X	X	X	X		X	X
10070-22	PLCG2	PLCG2	1-phosphatidylinositol 4,5-bisphosphate phosphodiesterase gamma-2	P16885	0.173739	1.12798	0.130729	0.315785	0.232805	1.17512	0.0834925	0.293357									X	X	X		X	X
4956-2	EREG	EPI	Epiregulin	O14944	-0.0642302	0.956456	0.130758	0.315785	0.0893146	1.06386	0.0442972	0.216433	TRUE	0.476632	0.350744							X
8998-15	HS3ST4	HS3S4	Heparan sulfate glucosamine 3-O-sulfotransferase 4	Q9Y661	-0.119774	0.920332	0.130899	0.315966	-0.0370887	0.97462	0.416256	0.671439	FALSE
4560-34	LCK	LCK	Tyrosine-protein kinase Lck	P06239	0.207662	1.15482	0.131009	0.316071	-0.00781841	0.994595	0.952885	0.977376	FALSE
8962-48	RPS6KB1	KS6B1	Ribosomal protein S6 kinase beta-1	P23443	-0.133144	0.911842	0.131288	0.316585	-0.244268	0.844244	0.0221931	0.16066	FALSE		0.049045
7140-1	CELA2A	ELA2A	Chymotrypsin-like elastase family member 2A	P08217	-0.141575	0.906529	0.131879	0.31785	-0.024446	0.983198	0.806253	0.908933	TRUE								X	X	X		X	X
5729-27	SOST	SOST	Sclerostin	Q9BQB4	-0.163331	0.892961	0.131953	0.317869	-0.0221599	0.984757	0.776451	0.896221	TRUE
7780-34	PACAP	PACAP	Marginal zone B- and B1-cell-specific protein	Q8WU39	-0.108004	0.927871	0.132549	0.319145	-0.0907915	0.939007	0.147365	0.390731	TRUE
12885-42	NR1D2	NR1D2	Nuclear receptor subfamily 1 group D member 2	Q14995	-0.0560707	0.96188	0.132809	0.319529	-0.055029	0.962575	0.118147	0.34607	FALSE
4464-10	SIGLEC1	Sialoadhesin	Sialoadhesin	Q9BZZ2	-0.144555	0.904658	0.132874	0.319529	-0.0376192	0.974261	0.702426	0.85128	TRUE	0.185457	0.338468							X	X
7141-21	MGAT4B	MGT4B	Alpha-1,3-mannosyl-glycoprotein 4-beta-N-acetylglucosaminyltransferase B	Q9UQ53	-0.144318	0.904807	0.132909	0.319529	-0.194352	0.873965	0.0352727	0.194373	FALSE							X	X	X	X		X	X
9582-93	SUSD1	SUSD1	Sushi domain-containing protein 1	Q6UWL2	-0.0664858	0.954961	0.133025	0.319648	-0.0134194	0.990742	0.736748	0.873988	FALSE	-0.170276											X
8002-27	TMPRSS5	Spinesin	Transmembrane protease serine 5	Q9H3S3	-0.0941039	0.936854	0.133141	0.319765	-0.06624	0.955124	0.121146	0.352686	FALSE	-0.131099	0.00939239										X
3311-27	FCGR3B	FCG3B	Low affinity immunoglobulin gamma Fc region receptor III-B	O75015	-0.0463549	0.96838	0.133456	0.320361	-0.05154	0.964906	0.12748	0.361244	TRUE	0.286063	0.403188	0.397946		X		X	X	X	X	X	X	X
3471-49	STK16	STK16	Serine/threonine-protein kinase 16	O75716	-0.0826005	0.944354	0.133869	0.321191	-0.317826	0.802278	0.0017456	0.0563878	FALSE
7757-5	HLA-DQA2	DQA2	HLA class II histocompatibility antigen, DQ alpha 2 chain	P01906	-0.0398331	0.972767	0.134	0.321345	-0.00688082	0.995242	0.756065	0.88481	FALSE							X		X	X		X	X
9893-27	OAZ1	Ornithine decarboxylase antizyme	Ornithine decarboxylase antizyme 1	P54368	-0.105901	0.929225	0.134106	0.321439	-0.0633736	0.957024	0.271319	0.544116
[truncated: 2,791 more rows]

## Sheet: Supplemental Table 2
Timepoint	Pathway Source	Pathway	p-value	FDR	NES	Pathway Size	Leading Edge Genes
Peak	Hallmark	HALLMARK_MYC_TARGETS_V1	0.000165865	0.00829325	1.91862	68	APEX1,HNRNPR,HNRNPA1,RPS3,HNRNPA2B1,SNRPA,PCBP1,HDGF,UBE2E1,RAN,GLO1,EEF1B2,NAP1L1,EIF4G2,PPIA,IMPDH2,CCT7,EIF1AX,PA2G4,PABPC4,UBA2,NME1,SET,HSP90AB1,ERH,UBE2L3,EIF3J,SRSF7,YWHAQ,RRM1,PSMA1,PSMA6
Peak	Hallmark	HALLMARK_EPITHELIAL_MESENCHYMAL_TRANSITION	0.00116686	0.0291715	-1.66409	128	CADM1,FBLN5,BGN,FN1,CDH11,PLAUR,MMP2,PLOD2,TGFB1,ENO2,QSOX1,TNFRSF12A,TGFBI,LRP1,APLP1,PDLIM4,FSTL1,INHBA,PLOD3,NOTCH2,SPP1,WNT5A,PFN2,FLNA,FAS,BMP1,ITGA5,MGP,NTM,TGFBR3,VCAM1,LGALS1,FAP,IL32,GAS1,PDGFRB,SAT1,CDH6,GPC1,CAPG,THBS2,CD59,LAMC2,TNFRSF11B,VEGFA,ECM1,GEM,COL6A2,COMP,DPYSL3,FBLN1
1-Hour Post	Hallmark	HALLMARK_COAGULATION	0.000476644	0.0238322	1.85719	93	F2,PDGFB,F8,MMP9,VWF,FYN,FN1,SPARC,PLG,THBS1,PF4,PLEK,HMGCS2,OLR1,TF,TIMP3,C9,C1R,RAC1,KLKB1,MMP8,CFI,CFH,SIRT2,CPB2,PREP
1-Hour Post	Hallmark	HALLMARK_MYC_TARGETS_V1	0.0016942	0.0423549	1.7059	68	APEX1,PCBP1,HNRNPA1,HDGF,PPIA,HNRNPA2B1,HNRNPR,HSP90AB1,UBE2E1,SNRPA,NAP1L1,EEF1B2,PA2G4,PSMA6,EIF4G2,UBE2L3,RPS3,EIF3J,PABPC4,GLO1,RRM1,SET,UBA2,SRSF7,ACP1,EIF1AX,IMPDH2,RAN,PSMA7
Peak	Gene Ontology	GOMF_RIBONUCLEOTIDE_BINDING	1.29777e-05	0.0128979	1.66049	403	HK2,RECQL,FLT1,DDX39B,SMC3,RFK,RHOA,KRAS,MAPK3,CSK,DDX6,ACBD6,LYN,FYN,MTHFS,UBE2E1,PNKP,CLPB,PTK2B,APRT,PEBP1,RAC3,MAPK1,MAPK13,RPS6KB1,RALA,RAN,RAB5C,RPS6KA6,RAC1,MAPKAPK5,PDPK1,STK24,FER,PDE4D,KIF16B,PRKCB,NSF,AKT2,DNAJA4,UBE2I,UBE2N,EPHB4,EIF4A3,VRK1,SWAP70,MTHFD1,NEK7,STK17B,DDX19B,AGAP2,EEF2K,CCT7,PRKCI,DCK,PRPS1,MAP4K1,DNM2,LCK,RAB26,CAMK2D,ARAF,MAPKAPK2,DARS2,OLA1,UBA2,NME1,SRC,BTK,ARF6,DY…
Peak	Gene Ontology	GOMF_ADENYL_NUCLEOTIDE_BINDING	1.3285e-05	0.0128979	1.68629	349	HK2,RECQL,FLT1,DDX39B,SMC3,RFK,MAPK3,CSK,DDX6,ACBD6,LYN,FYN,MTHFS,UBE2E1,PNKP,CLPB,PTK2B,APRT,PEBP1,MAPK1,MAPK13,RPS6KB1,RPS6KA6,MAPKAPK5,PDPK1,STK24,FER,PDE4D,KIF16B,PRKCB,NSF,AKT2,DNAJA4,UBE2I,UBE2N,EPHB4,EIF4A3,VRK1,SWAP70,MTHFD1,NEK7,STK17B,DDX19B,AGAP2,EEF2K,CCT7,PRKCI,DCK,PRPS1,MAP4K1,LCK,CAMK2D,ARAF,MAPKAPK2,DARS2,OLA1,UBA2,NME1,SRC,BTK,DYRK3,AK2,TTL,NME2,FGR,SYK,WNK3,DAPK2,DHX8,HSP90AB1,R…
Peak	Gene Ontology	GOBP_NEGATIVE_REGULATION_OF_BIOSYNTHETIC_PROCESS	1.33865e-05	0.0128979	1.7889	331	EDN1,GZMB,WWP1,SMAD3,APEX1,STAT1,HNRNPA1,RPS3,HNRNPA2B1,RHOA,SFRP1,FMR1,MAX,DDX6,HMGB1,HDGF,HDAC8,FOXM1,ELK3,FYN,YBX1,SMAD2,DNAJB6,ITM2A,PPID,IFI16,FGF9,GAPDH,DEAF1,PIAS4,PDGFB,NCL,HBEGF,PARP1,UBE2I,SAP18,EIF4A3,MUC1,CUL3,STAT3,DLX4,TNRC6B,APOC3,PF4,CTBP1,PDGFA,CYGB,SHC1,NCK2,NOG,MDM4,PA2G4,DKK1,STAT6,CNOT1,S100A11,THRA,YWHAZ,L3MBTL2,CD34,DUSP26,SNCA,CD38,SRC,IFNG,FOXO3,SQSTM1,EZR,GDF2,DNAJB1,PLE…
Peak	Gene Ontology	GOMF_RNA_BINDING	1.3629e-05	0.0128979	2.33766	298	IMPDH1,RPS27A,RPS4X,ANXA2,HNRNPDL,DDX39B,RPS7,APEX1,HNRNPR,DCN,HNRNPA1,RPS3,HNRNPA2B1,FMR1,PABPN1,ARHGEF1,SNRPA,RPL30,PCBP1,HNRNPF,DDX6,HMGB1,HDGF,HNRNPM,HNRNPAB,PABPC3,RPS3A,YBX1,PEBP1,IFI16,YBX2,RAN,EIF3G,RBM3,NCL,PIN4,EIF1B,TSN,AIMP1,PARP1,TPT1,UBE2I,UBE2N,CNP,GDI2,APOBEC3G,S100A4,AGFG1,SAP18,EIF4A3,SBDS,EIF4B,EEF1B2,STAT3,NAP1L1,EIF4G2,EIF5A,TNRC6B,EWSR1,MAPRE1,G3BP2,DDX19B,PPIA,EEF2K,SRSF6,I…
Peak	Gene Ontology	GOBP_NEGATIVE_REGULATION_OF_NUCLEOBASE_CONTAINING_COMPOUND_METABOLIC_PROCESS	1.36366e-05	0.0128979	1.74807	297	EDN1,TIRAP,WWP1,SMAD3,APEX1,STAT1,HNRNPA1,RPS3,HNRNPA2B1,SFRP1,FMR1,MAX,HMGB1,HDGF,HDAC8,HNRNPAB,FOXM1,ELK3,YBX1,SMAD2,DNAJB6,PPID,IFI16,FGF9,DEAF1,PIAS4,PDGFB,PARP1,UBE2I,SAP18,MUC1,CUL3,STAT3,DLX4,CTBP1,SRSF6,SHC1,NCK2,NOG,MDM4,PA2G4,DKK1,STAT6,CNOT1,THRA,YWHAZ,MAPKAPK2,L3MBTL2,DUSP26,SNCA,CD38,SRC,IFNG,FOXO3,SQSTM1,EZR,GDF2,DNAJB1,SET,CBX7,COPS2,DNAJC17,HMGB2,SMAD4,SIRT2,PRDM1,ENO1,IRF2,SRSF7,…
Peak	Gene Ontology	GOCC_NUCLEAR_PROTEIN_CONTAINING_COMPLEX	1.46942e-05	0.0128979	1.78754	178	DDX39B,SMAD3,SMC3,STAT1,HNRNPR,HNRNPA1,RPS3,HNRNPA2B1,XRCC4,MAX,SNRPA,HNRNPF,HNRNPM,HDAC8,HNRNPAB,YBX1,SMAD2,RAN,RBM3,NCL,APOBEC3G,AGFG1,SAP18,EIF4A3,STAT3,EIF5A,DDX19B,STAT6,PPP1R8,UBA2,CCNH,FOXO3,IK,COPS7B,CBX7,COPS2,SMAD4,DHX8,SIRT2,PBRM1,SSU72,MED4,PPIE,CIRBP,ASH2L,SATB2
Peak	Gene Ontology	GOBP_NEGATIVE_REGULATION_OF_TRANSCRIPTION_BY_RNA_POLYMERASE_II	1.46985e-05	0.0128979	1.80741	179	EDN1,SMAD3,STAT1,HNRNPA2B1,MAX,HMGB1,HDGF,HDAC8,FOXM1,ELK3,YBX1,PPID,IFI16,FGF9,DEAF1,PIAS4,PARP1,UBE2I,CUL3,STAT3,DLX4,CTBP1,NCK2,NOG,MDM4,DKK1,STAT6,CNOT1,THRA,YWHAZ,DUSP26,SNCA,IFNG,FOXO3,SQSTM1,EZR,DNAJB1,CBX7,COPS2,DNAJC17,HMGB2,SMAD4,SIRT2,PRDM1,ENO1,IRF2,ELANE,PDE2A,BMP4,SATB2
Peak	Gene Ontology	GOBP_REGULATION_OF_CELLULAR_MACROMOLECULE_BIOSYNTHETIC_PROCESS	1.48615e-05	0.0128979	2.07733	163	RPS4X,GZMB,SMC3,HNRNPA1,RPS3,HNRNPA2B1,RHOA,FMR1,MAPK3,DDX6,YBX1,PNKP,ITM2A,PTK2B,YBX2,MAPK1,RPS6KB1,GAPDH,MAPKAPK5,RBM3,PDGFB,NCL,EIF1B,HBEGF,AKT2,EIF4A3,EIF4B,STAT3,EIF4G2,EIF5A,NEK7,THBS1,TNRC6B,PDGFA,CCL5,CCT7,NCK2,METAP1,PA2G4,CNOT1,S100A11,IL15,SRC,FOXO3,GDF2,BCAR3,APP,HSP90AB1,RPS6KA3,ANG,INPP5E,CIRBP,HSPB1,DAPK1,BMPR2,SHMT1,ILF3,HABP4,IL6,CDC42,PURA
Peak	Gene Ontology	GOBP_AMIDE_BIOSYNTHETIC_PROCESS	1.48874e-05	0.0128979	2.11659	162	RPS27A,RPS4X,GZMB,RPS7,RPS3,RHOA,FMR1,RPL30,DDX6,RPS3A,YBX1,PTK2B,YBX2,RPS6KB1,GGT2,EIF3G,VAPA,GAPDH,MAPKAPK5,RBM3,NCL,EIF1B,AIMP1,AKT2,ST3GAL2,EIF4A3,EIF4B,EEF1B2,STAT3,EIF4G2,EIF5A,THBS1,TNRC6B,ASAH1,EEF2K,CCL5,EIF1AD,NCK2,EIF1AX,METAP1,PA2G4,RRBP1,CNOT1,PPT1,PABPC4,DARS2,SNCA,FOXO3,APP,RPS6KA3,ANG,INPP5E,EIF3J,CIRBP,ELANE,HSPB1,DAPK1,SHMT1,ILF3,SPHK1,HABP4,IL6,MRPL52,PURA
Peak	Gene Ontology	GOBP_POSITIVE_REGULATION_OF_ORGANELLE_ORGANIZATION	1.50222e-05	0.0128979	1.95728	152	EDN1,ANXA2,GZMB,SMAD3,NMT1,DCN,HNRNPA1,RPS3,HNRNPA2B1,RHOA,SFRP1,EVL,MAPK3,PNKP,PTK2B,MAPK1,RALA,STMN2,RAC1,MAPKAPK5,FER,PDGFB,AKT2,VASP,CUL3,SWAP70,NEK7,MAPRE1,G3BP2,ANXA1,CCT7,LMOD1,NCK2,BAD,PDCD5,CNOT1,CX3CL1,BID,SNCA,IL1B,SRC,ARF6,PDXP,APOA1,PLEK,BTC,CCL26,MMP9,SIRT2
Peak	Gene Ontology	GOBP_POSTTRANSCRIPTIONAL_REGULATION_OF_GENE_EXPRESSION	1.53511e-05	0.0128979	2.23326	126	TIRAP,RPS4X,GZMB,SMAD3,APEX1,RPS3,HNRNPA2B1,RHOA,FMR1,DDX6,HNRNPM,YBX1,SMAD2,PTK2B,YBX2,RPS6KB1,RAN,GAPDH,MAPKAPK5,RBM3,NCL,EIF1B,TSN,AKT2,EIF4A3,EIF4B,STAT3,EIF4G2,EIF5A,THBS1,TNRC6B,CCL5,NCK2,METAP1,PA2G4,CNOT1,PABPC4,MAPKAPK2,FOXO3,APP,RPS6KA3,ANG,INPP5E,PRKCA,CIRBP,BMP4,YTHDC1,HSPB1,DAPK1,SHMT1,ILF3,HABP4,IL6,ESR1,PURA
Peak	Gene Ontology	GOBP_PEPTIDE_BIOSYNTHETIC_PROCESS	1.54216e-05	0.0128979	2.34518	122	RPS27A,RPS4X,GZMB,RPS7,RPS3,RHOA,FMR1,RPL30,DDX6,RPS3A,YBX1,PTK2B,YBX2,RPS6KB1,GGT2,EIF3G,GAPDH,MAPKAPK5,RBM3,NCL,EIF1B,AIMP1,AKT2,EIF4A3,EIF4B,EEF1B2,STAT3,EIF4G2,EIF5A,THBS1,TNRC6B,EEF2K,CCL5,EIF1AD,NCK2,EIF1AX,METAP1,PA2G4,RRBP1,CNOT1,PABPC4,DARS2,FOXO3,APP,RPS6KA3,ANG,INPP5E,EIF3J,CIRBP,ELANE,HSPB1,DAPK1,SHMT1,ILF3,HABP4,IL6,MRPL52,PURA
Peak	Gene Ontology	GOBP_REGULATION_OF_CELLULAR_AMIDE_METABOLIC_PROCESS	1.55246e-05	0.0128979	1.97145	116	RPS4X,GZMB,RPS3,RHOA,FMR1,GGA3,DDX6,YBX1,PTK2B,YBX2,RPS6KB1,GAPDH,MAPKAPK5,RBM3,NCL,EIF1B,PGAM1,PIN1,AKT2,EIF4A3,EIF4B,STAT3,EIF4G2,EIF5A,THBS1,TNRC6B,CCL5,NCK2,METAP1,PA2G4,CNOT1,SNCA,IFNG,FOXO3,APP,RPS6KA3,ANG,INPP5E,CIRBP,HSPB1,DAPK1,SHMT1,SPON1,ILF3,SPHK1,HABP4,IL6,PURA
Peak	Gene Ontology	GOCC_RIBONUCLEOPROTEIN_COMPLEX	1.5877e-05	0.0128979	2.25409	97	RPS27A,RPS4X,DDX39B,RPS7,HNRNPR,HNRNPA1,RPS3,HNRNPA2B1,FMR1,PABPN1,SNRPA,RPL30,HNRNPF,DDX6,HNRNPM,HNRNPAB,PABPC3,RPS3A,YBX1,EIF3G,GAPDH,RBM3,NCL,EIF1B,APOBEC3G,EIF4A3,G3BP2,PABPC4,PPP1R8,IK,DHX8,EIF3J,PPIE,CIRBP,LRRK2,HDLBP,PSMA1,PSMA6,ILF3
Peak	Gene Ontology	GOBP_MRNA_PROCESSING	1.61353e-05	0.0128979	2.01887	84	DDX39B,HNRNPR,HNRNPA1,HNRNPA2B1,FMR1,PABPN1,SNRPA,HNRNPF,HNRNPM,YBX1,PQBP1,RBM3,NCL,SAP18,EIF4A3,SRSF6,AHCYL1,PPP1R8,IK,APP,RBM23,DHX8,SSU72,PPIE,SRSF7,CIRBP,YTHDC1,PRDX6,HABP4,TRA2B,PRPF6,BRDT,SNRPF,RPRD1A,HSPA8
Peak	Gene Ontology	GOBP_RNA_SPLICING	1.63508e-05	0.0128979	2.02829	73	DDX39B,HNRNPR,HNRNPA1,HNRNPA2B1,FMR1,SNRPA,HNRNPF,HNRNPM,YBX1,PQBP1,RBM3,NCL,SAP18,EIF4A3,SRSF6,PPP1R8,IK,RBM23,DHX8,PPIE,SRSF7,CIRBP,YTHDC1,PRDX6,HABP4,TRA2B,PRPF6,BRDT,SNRPF,HSPA8
Peak	Gene Ontology	GOMF_TUBULIN_BINDING	1.64775e-05	0.0128979	2.09208	70	DAG1,SMC3,RPS3,CACYBP,FMR1,LYN,FYN,STMN2,VAPA,STMN4,GAPDH,KIF16B,TBCE,GABARAPL2,SBDS,MAPRE1,GABARAPL1,DNM2,PDCD5,STIM1,SNCA,EZR,KIF23,ARL3,SYT11,LRRK2
Peak	Gene Ontology	GOMF_MRNA_BINDING	1.66795e-05	0.0128979	2.11025	63	RPS7,HNRNPR,RPS3,HNRNPA2B1,FMR1,PCBP1,DDX6,HNRNPM,HNRNPAB,PABPC3,RPS3A,YBX1,NCL,TSN,EIF4A3,EIF4G2,G3BP2,SRSF6,PABPC4,PPP1R8,PPIE,CIRBP,YTHDC1,HDLBP,SHMT1,ILF3
Peak	Gene Ontology	GOBP_RNA_SPLICING_VIA_TRANSESTERIFICATION_REACTIONS	1.68774e-05	0.0128979	2.08839	56	DDX39B,HNRNPR,HNRNPA1,HNRNPA2B1,FMR1,SNRPA,HNRNPF,HNRNPM,PQBP1,RBM3,NCL,SAP18,EIF4A3,SRSF6,IK,RBM23,DHX8,PPIE,SRSF7,CIRBP,YTHDC1,PRDX6
Peak	Gene Ontology	GOBP_POSITIVE_REGULATION_OF_CHROMOSOME_ORGANIZATION	1.88644e-05	0.0131067	2.12205	16	HNRNPA1,HNRNPA2B1,MAPK3,PNKP,MAPK1,MAPKAPK5,NEK7,CCT7
Peak	Gene Ontology	GOBP_POSITIVE_REGULATION_OF_TELOMERE_MAINTENANCE	1.89559e-05	0.0131067	2.12295	15	HNRNPA1,HNRNPA2B1,MAPK3,PNKP,MAPK1,MAPKAPK5,NEK7,CCT7
Peak	Gene Ontology	GOMF_HEXOSYLTRANSFERASE_ACTIVITY	2.5015e-05	0.0164925	-2.03684	64	A4GALT,HYAL1,B3GALT6,B3GNT8,MTAP,PLOD2,UGT1A6,GALNT1,PLOD3,RPN1,B3GAT3,UGT1A8,GALNT16,FUT10,GALNT13,B4GALT1,FUT3,MGAT4C,HEXB,MGAT4B,MGAT4A,C1GALT1C1,B4GALT2,GCNT4,POMGNT2
Peak	Gene Ontology	GOBP_RESPONSE_TO_ABIOTIC_STIMULUS	2.66322e-05	0.0164925	1.62305	343	DAG1,EDN1,HK2,PLAU,MDK,SMAD3,EGLN1,STAT1,NMT1,XRCC4,CBL,RHOA,SFRP1,KRAS,FMR1,MAPK3,ANGPTL4,CAT,LYN,NPPA,FYN,DNAJB6,PNKP,CLPB,PTK2B,PPID,FGF1,IFI16,MAPK13,RPS6KB1,PLAT,PDPK1,LGMN,IGFBP7,PIN1,AKT2,DNAJA4,PARP1,THBS1,AIF1,PDGFA,ANXA1,EEF2K,CYGB,HTR2A,BAD,DNM2,MDM4,GPI,NDNF,GDF5,THRA,MAPKAPK2,CD34,IL1B,CD38,SRC,PTGS2,AIFM1,FOXO3,DNAJB1,RGS7,APP,WNK3,SMAD4,MMP9,STC1,FGF16,SIRT2,HSP90AB1,SOST,CDKN2D,ND…
Peak	Gene Ontology	GOBP_PEPTIDE_METABOLIC_PROCESS	2.90601e-05	0.0164925	1.71314	192	RPS27A,RPS4X,GZMB,RPS7,RPS3,RHOA,FMR1,RPL30,GGA3,DDX6,RPS3A,YBX1,ETHE1,PTK2B,YBX2,RPS6KB1,GGT2,EIF3G,GAPDH,MAPKAPK5,RBM3,NCL,EIF1B,PIN1,AIMP1,AKT2,GLO1,EIF4A3,EIF4B,EEF1B2,STAT3,EIF4G2,CPN1,EIF5A,THBS1,TNRC6B,EEF2K,CCL5,EIF1AD,NCK2,EIF1AX,METAP1,PA2G4,RRBP1,CNOT1,PABPC4,CLIC1,DARS2,IFNG,FOXO3
Peak	Gene Ontology	GOBP_RNA_PROCESSING	3.05806e-05	0.0164925	1.9379	130	DDX39B,SMAD3,RPS7,HNRNPR,HNRNPA1,HNRNPA2B1,FMR1,PABPN1,SNRPA,HNRNPF,HNRNPM,YBX1,SMAD2,PQBP1,RBM3,NCL,PIN4,TSN,SAP18,EIF4A3,SBDS,STAT3,SRSF6,AHCYL1,PA2G4,PABPC4,PPP1R8,IK,APP,RBM23,DHX8,SSU72,PPIE,SRSF7,CIRBP,BMP4,YTHDC1
Peak	Gene Ontology	GOBP_MRNA_METABOLIC_PROCESS	3.06678e-05	0.0164925	1.96361	127	TIRAP,DDX39B,APEX1,HNRNPR,HNRNPA1,HNRNPA2B1,FMR1,PABPN1,SNRPA,HNRNPF,HNRNPM,HNRNPAB,PABPC3,YBX1,PQBP1,RBM3,NCL,SAP18,EIF4A3,STAT3,TNRC6B,SRSF6,AHCYL1,CNOT1,PABPC4,MAPKAPK2,PPP1R8,IK,APP,RBM23,DHX8,SSU72,PRKCA,PPIE,SRSF7,CIRBP,YTHDC1,EDC4
Peak	Gene Ontology	GOMF_TRANSCRIPTION_FACTOR_BINDING	3.06678e-05	0.0164925	1.92332	127	SMAD3,APEX1,STAT1,RPS3,MAX,HMGB1,HDGF,HDAC8,SMAD2,AIP,PPID,IFI16,NCL,ARRB1,PRKCB,PARP1,TBX5,TPT1,UBE2I,SAP18,STAT3,CTBP1,GABARAPL1,CPNE1,CNOT1,THRA,YWHAZ,CD34,DUSP26,SRC,FOXO3,CRKL,HMGB2,SMAD4,SIRT2,SOST,TFAM,ENO1,MED4,HSPB1,ELK1,PSMA6,NAB1,ESR1,PURA
Peak	Gene Ontology	GOBP_REGULATION_OF_MRNA_METABOLIC_PROCESS	3.2993e-05	0.0167651	2.01816	69	TIRAP,APEX1,HNRNPA1,HNRNPA2B1,FMR1,SNRPA,HNRNPM,HNRNPAB,YBX1,RBM3,NCL,SAP18,EIF4A3,TNRC6B,SRSF6,AHCYL1,CNOT1,PABPC4,MAPKAPK2,RBM23,PRKCA,SRSF7,CIRBP,YTHDC1
Peak	Gene Ontology	GOCC_EXTERNAL_SIDE_OF_PLASMA_MEMBRANE	3.3484e-05	0.0167651	-1.71612	217	CA4,PRLR,IL5RA,INSR,TF,EPHA5,IL11RA,CD79A,IL2RB,TFRC,ASGR1,CLEC4M,PLG,MSR1,IL1R1,CD244,IL13RA1,BTNL9,KLRC3,FAS,ITGA5,ENG,CD36,FGG,TGFBR3,CD86,VCAM1,IL27RA,ICOSLG,CD5,NLGN1,NRCAM,B4GALT1,KDR,CD200R1,CXCL9,TNFRSF11A,TNFRSF18,IL12RB1,ENOX2,GP1BA,ATP1B2,EFNA5,LEPR,F3,SCARA5,CDH5,CD80,LY9,CSF2RA,CLEC4C,CD48,GHR,CD207,FASLG,CD3E,ALCAM,ENOX1,ADAM9,SLAMF1,PCSK9,SELE,IDE,CD59,ERMAP,MFGE8,PDGFRA,SLAMF6,CD7…
Peak	Gene Ontology	GOBP_REGULATION_OF_TELOMERE_MAINTENANCE	3.64106e-05	0.0173624	2.12164	24	HNRNPA1,HNRNPA2B1,MAPK3,HDAC8,PNKP,MAPK1,MAPKAPK5,PARP1,NEK7,CCT7,SRC
Peak	Gene Ontology	GOBP_POSITIVE_REGULATION_OF_TELOMERE_MAINTENANCE_VIA_TELOMERE_LENGTHENING	3.81526e-05	0.0173624	2.12718	14	HNRNPA1,HNRNPA2B1,MAPK3,PNKP,MAPK1,MAPKAPK5,NEK7,CCT7
Peak	Gene Ontology	GOBP_POSITIVE_REGULATION_OF_CELLULAR_BIOSYNTHETIC_PROCESS	3.82643e-05	0.0173624	1.55914	447	EDN1,RPS4X,MDK,POMC,DDX39B,SMAD3,APEX1,STAT1,IRF6,DCN,HNRNPA1,FGF7,RHOA,SFRP1,FMR1,FEV,MAX,MAPK3,PCBP1,HMGB1,HDGF,USP21,HNRNPAB,FOXM1,ELK3,ING1,YBX1,SMAD2,AIP,PNKP,PTK2B,FGF1,IFI16,MAPK1,RPS6KB1,PQBP1,MAPKAPK5,DEAF1,RBM3,PDGFB,NCL,ARRB1,PRKCB,PIN1,AKT2,PARP1,TBX5,EIF4A3,MUC1,STAT3,EIF4G2,EIF5A,NEK7,THBS1,PF4,AIF1,ANXA1,CCL5,CCT7,KPNA6,SHC1,NCK2,UBE2V1,NOG,HTR2A,DNM2,HMGN1,STAT6,CX3CL1,THRA,IL15,S…
Peak	Gene Ontology	GOMF_MOLECULAR_TRANSDUCER_ACTIVITY	4.2673e-05	0.0186728	-2.06816	386	HNF4A,CD300A,LILRA5,EPHA7,PLAUR,IL18R1,PLXNB2,PRLR,NOTCH1,IL22RA2,ROBO1,IL5RA,TREML2,KRT1,INSR,TLR2,EPHA5,IL11RA,IFNGR1,IFNAR1,CD7,CD79A,EPHA1,EFNA4,IL2RB,PLA2R1,HTR7,CD300C,LRP1,CLEC4M,FCRL5,REG3A,OSCAR,RGMB,IL10RB,IL1R1,CD244,IL13RA1,ROBO2,NOTCH2,IL15RA,IFNLR1,KLRC3,FAS,EGFR,EPHB2,COLEC12,ENG,MET,NTRK2,FCRL4,ROR1,UNC5D,TNFRSF1B,GPR101,CD36,PLXNC1,TNFRSF8,TGFBR3,LRP8,CD86,EPHA4,IL27RA,DNER,CD5,N…
Peak	Gene Ontology	GOCC_NUCLEOLUS	4.51488e-05	0.0186728	1.82512	148	RPS27A,RPS7,APEX1,STAT1,HNRNPR,RPS3,FMR1,HNRNPM,RPS3A,PNKP,PPID,FGF1,PTPN6,IFI16,RAN,RPS6KA6,DEAF1,STK24,NCL,PIN4,PARP1,UBE2N,EIF4A3,SBDS,VRK1,EWSR1,PAFAH1B2,HERC4,PA2G4,FHIT,KRT18,OLA1,EZR,DNAJB1,HMGB2,SIRT2,RPS6KA3,REXO2,ANG,CLEC3B,CMPK1,PAK6,FGF18,RCN2,TSG101,ILF3,MOB1A,TOP1,HABP4,XRCC6
Peak	Gene Ontology	GOBP_LEUKOCYTE_CHEMOTAXIS	4.566e-05	0.0186728	1.8659	135	EDN1,DEFA1,TIRAP,SFTPD,MDK,FLT1,CXCL13,MAPK3,HMGB1,VAV1,CXADR,LYN,PTK2B,MAPK1,RAC1,LGMN,PDGFB,IL16,JAM3,SBDS,SWAP70,THBS1,PF4,AIF1,PPIA,ANXA1,CCL5,ADGRE2,AZU1,S100A12,CX3CL1,PPBP,IL1B,C5,RARRES2,CCL26,SYK,DAPK2
Peak	Gene Ontology	GOCC_CELL_SURFACE	4.62963e-05	0.0186728	-1.70851	447	C3,LBP,BGN,LILRA5,CA4,CLU,PLAUR,PTPRJ,APOH,PLXNB2,PRLR,NOTCH1,ROBO1,IL5RA,TREML2,INSR,TF,TGFB1,CD109,TLR2,EPHA5,CD200,ENO2,IL11RA,SHH,CD79A,IL2RB,PLA2R1,TFRC,ASGR1,CLEC4M,PLG,FCRL5,MSR1,IL1R1,CD244,IL13RA1,ROBO2,BTNL9,NOTCH2,HSPD1,WNT5A,IL15RA,KLRC3,LMAN2,PTGFRN,FAS,EGFR,EPHB2,ITGA5,ENG,MET,FCRL4,ROR1,UNC5D,CD36,FGG,TGFBR3,CNTNAP2,LRP8,CD86,EPHA4,VCAM1,IL27RA,ICOSLG,CD5,LRRC32,SIRPB1,NLGN1,NRCAM,…
Peak	Gene Ontology	GOMF_PROTEIN_SERINE_KINASE_ACTIVITY	4.82501e-05	0.0189349	1.84722	87	MAPK3,MAPK1,MAPK13,RPS6KB1,RPS6KA6,MAPKAPK5,PDPK1,STK24,PRKCB,AKT2,VRK1,NEK7,STK17B,PRKCI,MAP4K1,CAMK2D,ARAF,MAPKAPK2,DYRK3,WNK3,DAPK2,RPS6KA3,PRKCA,PAK6,LRRK2,SGK3,RPS6KA5,CAMK1D,DAPK1,CSNK2A1,CAMK2B,MARK3,BRSK2,MAP3K3,RPS6KA1,CAMKK1,CAMK2A,MAPK8,MAP2K3,PRKCD
Peak	Gene Ontology	GOCC_INTRINSIC_COMPONENT_OF_PLASMA_MEMBRANE	5.18081e-05	0.0197961	-1.74823	540	PCDH9,TNFSF15,SEMA6B,CA4,EPHA7,PLAUR,SEMA6A,PTPRJ,IL18R1,XG,SELPLG,KCNA10,NCMAP,PLXNB2,IL22RA2,ROBO1,TNFRSF21,INSR,TLR2,EPHA5,CD200,IL11RA,C6,LRRC4C,IFNGR1,IFNAR1,EFNB2,STX1A,SEMA4C,EPHA1,EFNA4,IL2RB,JAG1,HTR7,TFRC,ENTPD1,CD300C,ASGR1,LRP1,CLEC4M,FCRL5,RGMB,MSR1,IL10RB,IL1R1,ICAM5,FLRT3,IL13RA1,NCR1,NOTCH2,PMEL,IFNLR1,KLRC3,LMAN2,STX8,EGFR,EPHB2,MPZ,ITGA5,MET,TPSG1,BOC,NTRK2,FCRL4,ROR1,GPR101,CD3…
Peak	Gene Ontology	GOBP_REGULATION_OF_ORGANELLE_ORGANIZATION	5.43678e-05	0.0202415	1.61252	302	EDN1,MDK,ANXA2,GZMB,SMAD3,DBNL,NMT1,DCN,ARHGDIB,HNRNPA1,RPS3,HNRNPA2B1,RHOA,SFRP1,EVL,MAPK3,HDAC8,PNKP,PTK2B,RAC3,MAPK1,RALA,STMN2,RAC1,STMN4,ARFIP1,MAPKAPK5,FER,PDGFB,PIN1,AKT2,JAM3,PARP1,VASP,GDI2,CUL3,SWAP70,NEK7,MAPRE1,G3BP2,PDGFA,ANXA1,CCT7,LMOD1,NCK2,BAD,DNM2,PDCD5,CNOT1,CX3CL1,BID,SNCA,IL1B,SRC,ARF6,PDXP,SQSTM1,EZR,APOA1,PLEK,IK,BTC,CLIC4,CCL26,SMAD4,MMP9,SIRT2,TMOD3,ARHGEF10,ARL3,ARHGDIA,…
Peak	Gene Ontology	GOCC_MICROTUBULE_CYTOSKELETON	5.7506e-05	0.0208747	1.69408	204	HK2,SMC3,RPS7,APEX1,RPS3,KCNAB2,MAPK1,RAN,VAPA,GAPDH,FER,PDE4D,PIN4,KIF16B,TBCE,PIN1,RAD23A,TPT1,IST1,KLC1,SBDS,CUL3,VRK1,NEK7,MAPRE1,EPB41,CCT7,PRKCI,STAU1,GABARAPL1,DNM2,LCK,MAPKAPK2,KRT18,OLA1,STIM1,DYNLL2,NEURL4,PPP2R5A,EZR,DYRK3,IK,IL17RB,PTPN7,CLIC4,TTL,APP,SMAD4,SIRT2,MDH1,KIF23,ARHGEF10,ARL3,SKP1,HSPA6,HSPB1,TSG101,NDC80,PSMA1,YES1,DCUN1D5,CAMK2B,CDC42,SNX4,VPS4B,STAU2,TRAT1,SPAST,BRSK2,C…
Peak	Gene Ontology	GOCC_RECEPTOR_COMPLEX	6.43646e-05	0.0227115	-1.6885	195	EPHA7,IL18R1,PLXNB2,PRLR,TRAF4,NOTCH1,IL5RA,INSR,TF,TLR2,EPHA5,IL11RA,CD79A,EPHA1,IL2RB,PLA2R1,TFRC,LRP1,FCRL5,IL10RB,IL13RA1,NOTCH2,HSPD1,IFNLR1,EGFR,EPHB2,ITGA5,ENG,MET,NTRK2,ROR1,TNFRSF1B,GPR101,CD36,PLXNC1,TGFBR3,LRP8,SLITRK5,EPHA4,IL27RA,NLGN1,EPHA2,GABBR2,HTRA2,KDR,CD200R1,NRP1,NTRK3,IGF1R,IL12RB1,GP1BA,PIGR,LEPR,RET,MST1R,FGFR3,PDGFRB,NRP2,CSF2RA,EPHB6,FLT4,GHR,CSF1R
Peak	Gene Ontology	GOBP_AXON_DEVELOPMENT	6.56944e-05	0.0227115	-1.60864	204	KLK8,APOE,SEMA6B,FN1,KREMEN1,CDH11,EPHA7,MMP2,SEMA6A,PLXNB2,NOTCH1,ROBO1,TNFRSF21,EPHA5,SHH,LRRC4C,APLP2,EFNA2,EFNB2,SEMA4C,EPHA1,EFNA4,UST,APLP1,FLRT3,ROBO2,NOTCH2,SPP1,WNT5A,RHOG,FLNA,EPHB2,BOC,NTRK2,UNC5D,DRGX,PLXNC1,SLITRK5,EPHA4,NRCAM,CCK,DSCAM,EPHA2,NRP1,IGF1R,NPTN,EFNA5,RET,SEMA4B,NFASC,NRP2,CNTN4,NPTX1,CHL1,EPHB6,SLITRK4,NTN1,CRABP2,CSF1R,ALCAM,NRXN3,NTNG1,L1CAM,ISLR2,UNC5B,DIXDC1,LAMC2,R…
Peak	Gene Ontology	GOBP_CYTOPLASMIC_TRANSLATION	7.38989e-05	0.0247022	2.08463	21	RPS27A,RPS4X,RPS7,RPS3,FMR1,RPL30,RPS3A,YBX1,EIF4B
Peak	Gene Ontology	GOBP_CHROMOSOME_ORGANIZATION	7.51112e-05	0.0247022	1.74724	152	RECQL,SMC3,APEX1,HNRNPA1,HNRNPA2B1,MAPK3,HMGB1,HDAC8,USP21,PNKP,IFI16,MAPK1,RAN,MAPKAPK5,PRKCB,PARP1,CUL3,NAP1L1,NEK7,CTBP1,ANXA1,CCT7,HMGN1,L3MBTL2,SRC,AIFM1,SET,IK,CBX7,HMGB3,HMGB2,SIRT2,HSP90AB1,PBRM1,KIF23,ASH2L,YTHDC1,SATB2,N6AMT1,NDC80,BRPF1,TOP1,XRCC6,ESR1,PURA,VPS4B,JAK2,HAT1,BRDT
Peak	Gene Ontology	HP_ACCELERATED_ATHEROSCLEROSIS	7.65565e-05	0.0247022	-1.49558	2	ABCC6,APOE
Peak	Gene Ontology	GOBP_CELL_CYCLE	8.0694e-05	0.0254712	1.57911	321	EDN1,DDX39B,SMC3,APEX1,RPS3,RHOA,SFRP1,MAPK3,USP8,HDAC8,FOXM1,ING1,PTPN6,MAPK1,MAPK13,RPS6KB1,RALA,RAN,PHGDH,LGMN,PDGFB,TBCE,PRKCB,PIN1,RAD23A,AKT2,UBE2I,IST1,CFL1,MUC1,SBDS,CUL3,STAT3,VRK1,PTPN11,EIF4G2,NEK7,AIF1,MAPRE1,CTBP1,NTMT1,ANXA1,EPB41,UBB,DNM2,MDM4,CLIC1,BID,KRT18,IL1B,CCNH,SRC,PTGS2,ARF6,PSME1,PDXP,EZR,DYRK3,IK,BTC,PLCG2,TTL,APP,SIRT2,HSP90AB1,RPS6KA3,PBRM1,ADCYAP1,ARPP19,CDKN2D,ERH,TM…
Peak	Gene Ontology	GOBP_POSITIVE_REGULATION_OF_TRANSLATION	8.7991e-05	0.0263534	2.02929	35	RPS4X,RHOA,FMR1,YBX1,PTK2B,RPS6KB1,RBM3,EIF4A3,EIF4G2,EIF5A,THBS1,CCL5,NCK2
Peak	Gene Ontology	GOBP_TELOMERE_ORGANIZATION	8.81943e-05	0.0263534	2.06172	34	APEX1,HNRNPA1,HNRNPA2B1,MAPK3,HDAC8,PNKP,MAPK1,MAPKAPK5,PARP1,NEK7,CCT7,SRC,SIRT2,HSP90AB1
Peak	Gene Ontology	GOBP_CELL_CHEMOTAXIS	8.89337e-05	0.0263534	1.72255	167	EDN1,DEFA1,TIRAP,SFTPD,MDK,FLT1,CXCL13,MAPK3,HMGB1,VAV1,CXADR,LYN,PTK2B,FGF1,MAPK1,RAC1,LGMN,PDGFB,HBEGF,IL16,JAM3,SBDS,SWAP70,THBS1,PF4,AIF1,CCL28,PPIA,ANXA1,CCL5,ADGRE2,AZU1,S100A12,CX3CL1,PPBP,IL1B,CXCL14,C5,RARRES2,CCL26,CRKL,SYK,HMGB2,DAPK2,FGF16
Peak	Gene Ontology	GOBP_REGULATION_OF_TELOMERE_MAINTENANCE_VIA_TELOMERE_LENGTHENING	9.28367e-05	0.0269598	2.08404	20	HNRNPA1,HNRNPA2B1,MAPK3,PNKP,MAPK1,MAPKAPK5,PARP1,NEK7,CCT7,SRC
Peak	Gene Ontology	GOMF_DNA_BINDING_TRANSCRIPTION_FACTOR_BINDING	9.52623e-05	0.0271217	1.8131	97	SMAD3,APEX1,STAT1,RPS3,MAX,HMGB1,HDAC8,SMAD2,AIP,PPID,NCL,PRKCB,PARP1,TBX5,TPT1,STAT3,CTBP1,GABARAPL1,CPNE1,CNOT1,YWHAZ,CD34,DUSP26,SRC,CRKL,HMGB2,SMAD4,SIRT2,SOST,MED4,HSPB1,ELK1,PSMA6
Peak	Gene Ontology	GOMF_PHOSPHOPROTEIN_BINDING	0.000102879	0.0278133	2.01268	47	CBL,MAPK3,VAV1,LYN,YWHAB,PTPN6,MAPK1,PLAT,PIN1,SH3BP2,PTPN11,EPB41,UBASH3B,SHC1,NCK2,LCK,SNCA,SRC,BCAR3,PLCG2,FGR,CRKL,SYK
Peak	Gene Ontology	GOBP_POSITIVE_REGULATION_OF_NUCLEOBASE_CONTAINING_COMPOUND_METABOLIC_PROCESS	0.000103238	0.0278133	1.51822	414	EDN1,MDK,POMC,DDX39B,SMAD3,APEX1,STAT1,IRF6,DCN,HNRNPA1,RPS3,FGF7,HNRNPA2B1,SFRP1,FEV,MAX,MAPK3,PCBP1,HMGB1,HDGF,USP21,HNRNPAB,FOXM1,ELK3,ING1,YBX1,SMAD2,AIP,PNKP,PTK2B,FGF1,IFI16,MAPK1,PQBP1,MAPKAPK5,DEAF1,RBM3,PDGFB,NCL,ARRB1,PRKCB,PIN1,PARP1,TBX5,UBE2N,MUC1,STAT3,EIF5A,NEK7,TNRC6B,PF4,CCT7,KPNA6,SHC1,NCK2,UBE2V1,NOG,HTR2A,DNM2,HMGN1,STAT6,CNOT1,CX3CL1,THRA,IL1B,CD38,SRC,IFNG,FOXO3,SQSTM1,GDF2,…
Peak	Gene Ontology	GOMF_IMMUNE_RECEPTOR_ACTIVITY	0.000105191	0.0278133	-1.8025	84	LILRA5,IL18R1,PRLR,IL22RA2,IL5RA,IL11RA,IFNGR1,IFNAR1,IL2RB,IL10RB,IL1R1,IL13RA1,IL15RA,IFNLR1,IL27RA,CD200R1,IL12RB1,IFNGR2,PIGR,IL1RAPL2,LEPR,F3,CTSH,CSF2RA,HLA-DRB3,GHR,IL20RA,LILRB2,IL4R,IL3RA,CD74,IL31RA,GFRA2,IL10RA,CD44,MPL,IL6ST,IL22RA1,IL12B,IL17RC,IL1R2
Peak	Gene Ontology	GOCC_NUCLEAR_BODY	0.000105353	0.0278133	1.72752	149	DDX39B,APEX1,HNRNPA2B1,FMR1,PABPN1,FEV,MAX,PCBP1,HNRNPM,NBR1,IFI16,PQBP1,BDNF,PIAS4,ARRB1,SUMO3,PIN1,IL16,PARP1,UBE2I,SAP18,EIF4A3,NCAM2,EWSR1,EPB41,TKT,SRSF6,IL15,BOLA3,PPP1R8,SQSTM1,DYRK3,IK
Peak	Gene Ontology	GOMF_PROTEIN_SERINE_THREONINE_KINASE_ACTIVITY	0.000108948	0.0278238	1.79972	114	SOSTDC1,MAPK3,PTK2B,MAPK1,MAPK13,RPS6KB1,RPS6KA6,MAPKAPK5,PDPK1,STK24,PRKCB,AKT2,VRK1,NEK7,STK17B,EEF2K,PRKCI,MAP4K1,CAMK2D,ARAF,MAPKAPK2,SQSTM1,DYRK3,SYK,WNK3,DAPK2,RPS6KA3,PRKCA,PAK6,LRRK2,SGK3,RPS6KA5,CAMK1D,DAPK1,BMPR2,CSNK2A1,TOP1,CAMK2B,MARK3,BRSK2,MAP3K3,RPS6KA1,CAMKK1,PRKG1,CAMK2A,MAPK8,ITPKA,MAP2K3,PRKCD
Peak	Gene Ontology	GOBP_TELOMERE_MAINTENANCE_VIA_TELOMERE_LENGTHENING	0.000110335	0.0278238	2.07182	22	HNRNPA1,HNRNPA2B1,MAPK3,PNKP,MAPK1,MAPKAPK5,PARP1,NEK7,CCT7,SRC,HSP90AB1
Peak	Gene Ontology	GOBP_GLYCOPROTEIN_BIOSYNTHETIC_PROCESS	0.000111142	0.0278238	-1.77311	109	B3GALT6,B3GNT8,ST3GAL1,PLOD2,CHP1,CHST12,UST,NDST1,GALNT1,PLOD3,RPN1,B3GAT3,XXYLT1,GALNT16,GXYLT1,FUT10,GALNT13,MAN1B1,B4GALT1,NAGPA,ENTPD5,FUT3,ST6GALNAC5,MGAT4C,CANT1,GLCE,MGAT4B,HS6ST1,MAN1A2,IL33,CCL19,PLCB1,MGAT4A,ITM2B,HS3ST3B1,C1GALT1C1,B4GALT2,CYTL1,GCNT4,POMGNT2,CTNNB1,FAM20B,ST6GALNAC6
Peak	Gene Ontology	GOBP_NEGATIVE_REGULATION_OF_PROTEIN_METABOLIC_PROCESS	0.000118337	0.0285017	1.52766	373	EDN1,SPOCK2,CSTL1,ANXA2,GZMB,SMAD3,RPS7,TIMP3,LDLRAD4,WFDC8,RPS3,CBL,SFRP1,FMR1,GGA3,DDX6,HDAC8,WFDC3,LYN,NPPA,SH3GL2,FYN,YBX1,DNAJB6,PNKP,ITM2A,YWHAB,KNG1,PEBP1,PTPN6,IFI16,SPOCK1,GAPDH,PLAT,PDPK1,WFDC13,PDE4D,NCL,TNFAIP8,ARRB1,PIN1,HBEGF,LTF,EIF4A3,GABARAPL2,CD27,STAT3,SWAP70,THBS1,TNRC6B,CTBP1,PPIA,AGAP2,APOD,UBASH3B,NCK2,NOG,MDM4,GPI,DKK1,CNOT1,FHIT,CD84,PPP1R8,SNCA,IL1B,SRC,IFNG,C5,PTGS2,SQS…
Peak	Gene Ontology	GOCC_CELL_SUBSTRATE_JUNCTION	0.000118814	0.0285017	1.70648	164	DAG1,PLAU,RPS4X,FLT1,RPS7,RPS3,CBL,RHOA,KRAS,EVL,MAPK3,RPL30,CAT,RPS3A,SCARF2,PTK2B,YWHAB,MAPK1,RALA,RAC1,LAP3,PDPK1,CAP1,IL16,VASP,GDI2,CFL1,MAPRE1,PPIA,ANXA1,DNM2,YWHAZ,SRC,ARF6,EZR,YWHAG,BCAR3,CSRP2,NME2,PDIA3,FLRT1,PPIB,REXO2,INPP5E,KIF23,IRF2,ITGB7,FERMT3,YWHAQ,HSPB1
Peak	Gene Ontology	GOBP_CELLULAR_MACROMOLECULE_BIOSYNTHETIC_PROCESS	0.000120479	0.0285017	1.55563	331	RPS27A,RPS4X,RECQL,GZMB,SMC3,RPS7,NMT1,HNRNPA1,RPS3,HNRNPA2B1,RHOA,FMR1,MAPK3,RPL30,DDX6,ST6GAL1,RPS3A,YBX1,PNKP,ITM2A,PTK2B,YBX2,MAPK1,RPS6KB1,EIF3G,GAPDH,MAPKAPK5,RBM3,PDGFB,NCL,EIF1B,AIMP1,HBEGF,AKT2,ST3GAL2,EIF4A3,EIF4B,EEF1B2,STAT3,NAP1L1,EIF4G2,EIF5A,NEK7,THBS1,TNRC6B,PDGFA,EEF2K,CCL5,CCT7,EIF1AD,NCK2,EIF1AX,METAP1,PA2G4,RRBP1,CNOT1,PABPC4,S100A11,IL15,DARS2,SRC,MLEC,FOXO3,APOA1,GDF2,SET,BC…
Peak	Gene Ontology	GOMF_SEQUENCE_SPECIFIC_SINGLE_STRANDED_DNA_BINDING	0.000121701	0.0285017	1.84529	5	HNRNPA1,HNRNPA2B1,PCBP1,TERF1
Peak	Gene Ontology	GOBP_TELOMERE_MAINTENANCE	0.000124058	0.0285925	2.0445	32	APEX1,HNRNPA1,HNRNPA2B1,MAPK3,HDAC8,PNKP,MAPK1,MAPKAPK5,PARP1,NEK7,CCT7,SRC,HSP90AB1
Peak	Gene Ontology	GOBP_CELLULAR_RESPONSE_TO_ORGANIC_CYCLIC_COMPOUND	0.000133401	0.0302652	1.68476	167	DAG1,EDN1,DEFA1,APEX1,STAT1,RHOA,SFRP1,MAPK3,USP8,MAPK1,DYNAP,RPS6KB1,RAN,PQBP1,PLAT,PDGFB,PARP1,AOC1,AIF1,ANXA1,EEF2K,CCL5,HTR2A,DNM2,CNOT1,IL15,SNCA,NSG2,IL1B,SRC,PTGS2,AIFM1,FOXO3,PDXP,EZR,APP,TMEM38B,STC1,SIRT2,PMEPA1,HSP90AB1,UBE2L3,ALPL,PDE2A,LRRK2,BMP4,UBE3A
Peak	Gene Ontology	GOBP_NEGATIVE_REGULATION_OF_CELLULAR_MACROMOLECULE_BIOSYNTHETIC_PROCESS	0.000150298	0.0335743	1.92838	62	GZMB,HNRNPA1,RPS3,FMR1,DDX6,YBX1,ITM2A,GAPDH,NCL,HBEGF,EIF4A3,STAT3,TNRC6B,CNOT1,S100A11,SRC,GDF2,ANG,INPP5E,CIRBP,DAPK1,BMPR2,SHMT1,ILF3
Peak	Gene Ontology	GOCC_SPLICEOSOMAL_COMPLEX	0.000157334	0.0343244	1.98824	38	DDX39B,HNRNPR,HNRNPA1,HNRNPA2B1,SNRPA,HNRNPF,HNRNPM,YBX1,RBM3,NCL,EIF4A3,PPP1R8,IK,DHX8,PPIE,CIRBP
Peak	Gene Ontology	GOMF_RIBONUCLEOPROTEIN_COMPLEX_BINDING	0.000158384	0.0343244	1.95197	35	FMR1,SNRPA,PQBP1,RBM3,EIF1B,EIF4A3,SBDS,EIF4B,EIF5A,OLA1,NME1
Peak	Gene Ontology	GOBP_CELLULAR_AMIDE_METABOLIC_PROCESS	0.000166332	0.0355167	1.58868	265	RPS27A,RPS4X,GZMB,RPS7,RPS3,RHOA,FMR1,RPL30,GGA3,DDX6,ST6GAL1,RPS3A,YBX1,MTHFS,ETHE1,PTK2B,YBX2,RPS6KB1,GGT2,EIF3G,VAPA,GAPDH,MAPKAPK5,RBM3,NCL,EIF1B,PGAM1,PIN1,AIMP1,AKT2,ST3GAL2,GLO1,EIF4A3,EIF4B,EEF1B2,STAT3,EIF4G2,CPN1,EIF5A,THBS1,TNRC6B,ASAH1,EEF2K,CCL5,EIF1AD,NCK2,EIF1AX,METAP1,PA2G4,RRBP1,CNOT1,PPT1,PABPC4,CLIC1,DARS2,SNCA,IFNG,FOXO3,APP,NT5C2,RPS6KA3,ANG,INPP5E,EIF3J,CIRBP,ELANE,PNP,HSPB1…
Peak	Gene Ontology	GOMF_UDP_GLYCOSYLTRANSFERASE_ACTIVITY	0.000170134	0.0358021	-1.92133	52	A4GALT,HYAL1,B3GALT6,B3GNT8,UGT1A6,GALNT1,PLOD3,B3GAT3,XXYLT1,UGT1A8,GALNT16,GXYLT1,GALNT13,B4GALT1,MGAT4C,HEXB,MGAT4B,MGAT4A,B4GALT2,GCNT4,POMGNT2
Peak	Gene Ontology	GOBP_CYTOSKELETON_ORGANIZATION	0.000202361	0.0414239	1.53425	318	DAG1,EDN1,MDK,SMAD3,SMC3,DBNL,ARHGDIB,RPS3,FGF7,RHOA,ARHGAP25,SFRP1,KRAS,EVL,MAPK3,CXADR,DNAJB6,PTK2B,RAC3,MAPK1,RALA,RAN,STMN2,RAC1,STMN4,GAPDH,ARFIP1,PDPK1,CAP1,FER,ARRB1,TBCE,PIN1,PACSIN1,JAM3,VASP,CNP,CFL1,SBDS,CUL3,SWAP70,NEK7,AIF1,MAPRE1,PDGFA,NTMT1,ANXA1,EPB41,AGAP2,PRKCI,SHC1,LMOD1,NCK2,CX3CL1,KRT18,SNCA,SRC,ARF6,EPB41L1,PDXP,EZR,APOA1,PLEK,CSRP2,CLIC4,TTL,CCL26,SMAD4,ANG,TMOD3,KIF23,ARHG…
Peak	Gene Ontology	GOBP_CELLULAR_RESPONSE_TO_ENDOGENOUS_STIMULUS	0.000202555	0.0414239	1.47694	477	EDN1,DEFA1,SMAD3,CXCL13,APEX1,STAT1,LDLRAD4,SOSTDC1,CILP,FGF7,CBL,RHOA,SFRP1,MAX,MAPK3,CSK,USP8,LRP2,HNRNPAB,LYN,SH3GL2,FYN,SMAD2,APRT,FGF1,FGF9,MAPK1,MAPK13,RPS6KB1,RAN,STMN2,FGF20,BDNF,PLAT,PDPK1,FER,LGMN,PDGFB,NCL,KIF16B,IGFBP7,PRKCB,PIN1,AKT2,PARP1,EIF4A3,STAT3,PTPN11,THBS1,AOC1,AIF1,PDGFA,ANXA1,EEF2K,CCL5,PRKCI,AHCYL1,SHC1,NOG,HTR2A,DNM2,DKK1,NDNF,CAMP,PDCD5,STAT6,CNOT1,GDF5,THRA,SNCA,NSG2,I…
Peak	Gene Ontology	GOCC_CELL_LEADING_EDGE	0.000217503	0.0438631	1.76865	115	DAG1,TIRAP,DBNL,RPS3,RHOA,EVL,PSD2,PTK2B,RAC3,STMN2,RAC1,FER,PACSIN1,AKT2,VASP,CFL1,SWAP70,AIF1,S100A6,ADGRE2,PRKCI,DNM2,S100A11,NME1,SRC,ARF6,PDXP,EZR,PLEK,PLCG2,NME2,APP,FGR,MTMR6
Peak	Gene Ontology	HP_LIMB_GIRDLE_MUSCULAR_DYSTROPHY	0.000225124	0.0440601	1.76515	4	DAG1,HNRNPDL,HNRNPA1
Peak	Gene Ontology	GOBP_RESPONSE_TO_MECHANICAL_STIMULUS	0.000225334	0.0440601	1.77768	86	DAG1,EDN1,MDK,STAT1,RHOA,MAPK3,NPPA,FYN,PTK2B,RPS6KB1,THBS1,HTR2A,BAD,GPI,GDF5,IL1B,SRC,PTGS2
Peak	Gene Ontology	GOCC_BLOOD_MICROPARTICLE	0.000227583	0.0440601	-1.86375	67	HPX,C3,APOE,FN1,CLU,SERPINA3,KRT1,TF,TGFB1,APOA2,FCN3,TFRC,PLG,SERPINC1,ENG,FGG,HBE1,LGALS3BP,HP,PON1,C1R,VTN,APOL1
Peak	Gene Ontology	GOCC_RIBOSOMAL_SUBUNIT	0.0002446	0.0459197	1.99206	17	RPS27A,RPS4X,RPS7,RPS3,RPL30,RPS3A
Peak	Gene Ontology	GOMF_STRUCTURAL_CONSTITUENT_OF_RIBOSOME	0.0002446	0.0459197	1.99206	17	RPS27A,RPS4X,RPS7,RPS3,RPL30,RPS3A
Peak	Gene Ontology	GOBP_ACUTE_INFLAMMATORY_RESPONSE	0.000246676	0.0459197	-1.85138	58	C3,LBP,FN1,INS,GSTP1,SERPINA3,APOA2,TFRC,REG3A,IL22,VCAM1,EPO,B4GALT1,PRCP,HP,TNFRSF11A,F3,TNFSF4,OSM,ITIH4,A2M,PARK7,CD163,IL31RA
Peak	Gene Ontology	GOBP_RESPONSE_TO_ENDOGENOUS_STIMULUS	0.000258103	0.0474386	1.45763	571	DAG1,EDN1,DEFA1,MDK,POMC,SMAD3,TIMP3,CXCL13,APEX1,STAT1,LDLRAD4,SOSTDC1,CILP,FGF7,CBL,RHOA,SFRP1,MAX,MAPK3,CSK,USP8,LRP2,CAT,HNRNPAB,LYN,SH3GL2,FYN,SMAD2,PTK2B,APRT,FGF1,FGF9,MAPK1,MAPK13,RPS6KB1,RAN,STMN2,FGF20,BDNF,PLAT,PDPK1,FER,LGMN,PDGFB,NCL,KIF16B,IGFBP7,PRKCB,PIN1,AKT2,PARP1,EIF4A3,STAT3,PTPN11,CPN1,THBS1,AOC1,AIF1,PDGFA,ANXA1,EEF2K,SRSF6,CCL5,PRKCI,AHCYL1,SHC1,NOG,HTR2A,BAD,DNM2,GPI,DKK1,…
Peak	Gene Ontology	GOBP_RNA_EXPORT_FROM_NUCLEUS	0.000263415	0.0478099	1.98954	17	DDX39B,HNRNPA1,HNRNPA2B1,PABPN1,RAN,AGFG1,DDX19B
Peak	Gene Ontology	GOMF_TRANSMEMBRANE_RECEPTOR_PROTEIN_TYROSINE_KINASE_ACTIVITY	0.000271344	0.0486409	-1.84418	58	EPHA7,INSR,EPHA5,EPHA1,EFNA4,EGFR,EPHB2,MET,NTRK2,ROR1,EPHA4,EPHA2,KDR,NRP1,IGF2R,NTRK3,IGF1R,RET,MST1R,FGFR3,PDGFRB,NRP2,EPHB6,FLT4,CSF1R
Peak	Gene Ontology	GOBP_REGULATION_OF_CATABOLIC_PROCESS	0.000276694	0.048753	1.57198	267	TIRAP,ANXA2,WWP1,SMAD3,RPS7,TIMP3,APEX1,DCN,FMR1,MAPK3,GGA3,USP8,HMGB1,HNRNPM,LRP2,HNRNPAB,GGA1,FYN,YBX1,PTK2B,IFI16,GAPDH,PGAM1,PIN1,RAD23A,NSF,AKT2,EIF4A3,GABARAPL2,STAT3,EIF4G2,TNRC6B,APOC3,PAFAH1B2,AGAP2,UBB,HTR2A,BAD,DNAJB2,MDM4,RAB26,CNOT1,FHIT,PABPC4,ARAF,THRA,MAPKAPK2,SNCA,IL1B,IFNG,AIFM1,PSME1,FOXO3,EZR,APOA1,TIMP4,RARRES2,APP,SMAD4,SMURF1,DAPK2,SIRT2,HSP90AB1,ATG7,C4BPA,PRKCA,UBQLN4,CIR…
Peak	Gene Ontology	GOBP_RESPONSE_TO_SALT	0.000278685	0.048753	1.90497	7	EDN1,HNRNPA1,MAPK13

## Sheet: Supplemental Table 3
Aptamer ID	Entrez Gene Symbol	Target Protein	Target Protein Full Name	UniProt ID	Peak Exercise Change		1-Hour Post Exercise Change		BMI			Estimated Glomerular Filtration Rate			Total Cholesterol			High Density Lipoprotein Cholesterol			Resting Systolic Blood Pressure			Resting Diastolic Blood Pressure			Resting Heart Rate			Metabolic Equivalents Achieved
					Beta	p-value	Beta	p-value	N	Beta	p-value	N	Beta	p-value	N	Beta	p-value	N	Beta	p-value	N	Beta	p-value	N	Beta	p-value	N	Beta	p-value	N	Beta	p-value
8369-102	DAG1	DAG1	Dystroglycan	Q14118	1.20238	5.19324e-24			75	-0.00821713	0.656433	57	-0.0140594	0.038886	52	0.00337695	0.153656	52	-0.00621413	0.38342	75	-0.00125373	0.812426	75	-0.00798948	0.383727	75	-0.00164713	0.830572	75	0.0314711	0.358242
6495-14	EDN1	Endothelin 1	Endothelin-1	P05305	1.07624	3.37073e-21			75	0.0283903	0.0963494	57	-0.0100119	0.127823	52	-0.000448968	0.847018	52	-0.00593135	0.392575	75	-0.00706516	0.148732	75	-0.01393	0.101133	75	0.00403063	0.574189	75	-0.0344911	0.279814
5491-12	SPOCK2	Testican-2	Testican-2	Q92563	0.855597	1.19816e-20			75	0.0177021	0.43129	57	0.0023913	0.790239	52	-0.000515613	0.859272	52	0.0101801	0.238661	75	-0.00726089	0.257719	75	-0.0226453	0.0404437	75	-0.0034694	0.711624	75	0.0491903	0.23809
3487-32	CXCL13	BLC	C-X-C motif chemokine 13	O43927	0.539744	2.39663e-19			75	-0.0109218	0.649628	57	-0.00847491	0.367093	52	0.00344507	0.312615	52	0.0190421	0.0586996	75	0.00286058	0.677298	75	0.0123596	0.299996	75	0.00893072	0.371477	75	-0.0345814	0.438374
8041-5	FNDC5	FNDC5	Fibronectin type III domain-containing protein 5	Q8NAU1	0.922525	4.60567e-17			75	0.0336425	0.164505	57	-0.00738101	0.357444	52	0.000701833	0.801529	52	0.013074	0.112905	75	-0.0073692	0.288202	75	-0.00411444	0.734232	75	0.0149287	0.13825	75	-0.0449477	0.319313
6368-9	CSTL1	CST1L	Cystatin-like 1	Q9H114	0.809624	3.28674e-14			75	-0.00273691	0.910119	57	-0.00988129	0.319143	52	-0.000566626	0.878325	52	-2.53632e-05	0.998173	75	-0.00312399	0.651964	75	0.00647958	0.59079	75	0.00813915	0.419189	75	-0.00323825	0.942715
8755-202	HLA-DPB1	HLA-DPB1	HLA class II histocompatibility antigen, DP beta 1 chain	P04440 P13763 P01916 P04232	0.678281	1.69904e-13			75	0.0151165	0.5424	57	-0.0100422	0.306373	52	0.00635993	0.0611356	52	0.00881416	0.392647	75	-0.0046815	0.509195	75	0.0043817	0.722889	75	0.0132508	0.197772	75	-0.0171904	0.70959
10424-31	NPDC1	NPDC1	Neural proliferation differentiation and control protein 1	Q9NQX5	0.787501	2.27588e-12			75	0.00100269	0.964382	57	-0.021447	0.00416128	52	0.0021106	0.402253	52	0.0109639	0.142841	75	-0.0057458	0.369355	75	-0.0174167	0.115782	75	0.00266377	0.775716	75	-0.00857562	0.837174
5193-51	KRAS	K-ras	GTPase KRas	P01116	0.462501	2.8753e-12			75	-0.00615064	0.813084	57	-0.0125474	0.136593	52	-0.00141531	0.65653	52	-0.00159432	0.86715	75	0.0042315	0.56897	75	0.0154873	0.229146	75	0.0226578	0.0336355	75	-0.00440154	0.927476
9276-7	CPA2	CBPA2	Carboxypeptidase A2	P48052	0.459636	4.07781e-12			75	0.00651506	0.792407	57	-0.0117587	0.188086	52	0.00888582	0.00295637	52	0.00763075	0.413519	75	-0.00046789	0.947297	75	0.0126892	0.301165	75	0.015393	0.132437	75	0.0193805	0.673482
2911-27	MDK	Midkine	Midkine	P21741	0.616679	6.13604e-12	0.565827	2.1741e-07	75	-0.0400748	0.0808385	57	-0.0046524	0.596562	52	-0.000711641	0.831413	52	-0.00634794	0.524849	75	-0.0109289	0.0961514	75	-0.0068958	0.549785	75	-0.0163416	0.0875567	75	-0.0256429	0.551627
8231-122	FLT1	VEGF sR1	Vascular endothelial growth factor receptor 1	P17948	0.598803	1.02928e-11			75	-0.0128487	0.60316	57	-0.0107603	0.231282	52	-3.7832e-05	0.990528	52	0.0186226	0.0461249	75	0.00311566	0.659328	75	0.00217954	0.859436	75	0.00177479	0.863236	75	0.0429114	0.349219
14031-18	FGF7	FGF7	Fibroblast growth factor 7	P21781	0.470905	2.30565e-11			75	-0.00918197	0.72579	57	-0.00989901	0.314583	52	-0.000785896	0.819213	52	-0.00157209	0.87857	75	-0.00730642	0.327504	75	-0.0088792	0.494911	75	-0.0138783	0.200687	75	0.0130638	0.788374
8396-42	FAAH2	FAAH2	Fatty-acid amide hydrolase 2	Q6GMR7	0.371844	6.48204e-11			75	-0.0420617	0.107493	57	0.000653436	0.945518	52	-4.79861e-05	0.990453	52	0.0130654	0.273194	75	0.000132175	0.986013	75	0.00514269	0.694955	75	0.0152389	0.162447	75	0.0201154	0.681367
5744-12	MENT	CA056	Protein MENT	Q9BUN1	0.368072	5.87001e-10			75	-0.0114627	0.641876	57	-0.00532915	0.563042	52	0.00297407	0.366979	52	0.0275736	0.00363179	75	0.00457607	0.515738	75	0.0186805	0.124802	75	0.00720516	0.482338	75	-0.023765	0.603863
2834-54	KLK8	kallikrein 8	Kallikrein-8	O60259	-0.573694	1.01677e-09			75	-0.0364121	0.130474	57	0.00217752	0.799279	52	-0.00360629	0.201465	52	-8.96882e-06	0.99916	75	1.64465e-05	0.998109	75	-0.0085708	0.477123	75	-0.0131293	0.1914	75	0.0109645	0.807952
8080-24	MSMP	PSMP	Prostate-associated microseminoprotein	Q1L6U9	-0.287337	1.14636e-09			75	-0.0158468	0.52573	57	-0.00223814	0.820429	52	-0.00296083	0.398926	52	-0.0089182	0.395756	75	-0.00279056	0.696153	75	-0.0180917	0.142909	75	-0.0183873	0.0742345	75	0.0510367	0.270176
5229-90	IMPDH1	IMDH1	Inosine-5'-monophosphate dehydrogenase 1	P20839	0.730676	1.22393e-09			75	-0.0196238	0.448597	57	-0.00445907	0.552027	52	-0.00262655	0.323186	52	-0.0160917	0.0396269	75	0.00795582	0.281553	75	0.012158	0.344838	75	-0.00516668	0.632364	75	0.0185641	0.700178
9250-87	DEFA1	HNP-1	Neutrophil defensin 1	P59665	0.77638	1.61919e-09			75	-0.0154236	0.517544	57	-0.0112981	0.105242	52	0.000754721	0.761213	52	-0.00517992	0.484844	75	0.00379688	0.577497	75	0.0107468	0.364096	75	0.0180595	0.06601	75	0.0490294	0.267016
3457-57	POSTN	Periostin	Periostin	Q15063	0.372995	1.7727e-09			75	-0.0411772	0.0953941	57	-0.0109107	0.230413	52	0.00443366	0.155568	52	0.0180858	0.0506495	75	-0.00163437	0.818632	75	0.00961396	0.437426	75	0.0143153	0.165229	75	-0.0148417	0.74872
3198-4	IDS	IDS	Iduronate 2-sulfatase	P22304	-0.659044	4.42653e-09			75	-0.0329986	0.145307	57	0.0026661	0.737574	52	-0.00360915	0.209382	52	0.0106751	0.214734	75	0.00306109	0.638792	75	-0.00445579	0.694693	75	-0.00366384	0.699863	75	0.0243931	0.564937
3195-50	GNLY	Granulysin	Granulysin	P22749	0.258967	7.5081e-09			75	0.000564681	0.982619	57	-0.0109199	0.208618	52	0.00303261	0.29538	52	0.0118376	0.170451	75	0.00276557	0.708837	75	0.00796571	0.536221	75	0.00203484	0.850478	75	-0.0155757	0.746372
4474-19	RPS27A	Ubiquitin	Ubiquitin	P62979	0.685177	8.31052e-09			75	0.0325742	0.207561	57	0.0120163	0.177431	52	-0.0021121	0.529719	52	-0.00462791	0.64568	75	0.006307	0.394787	75	0.0026597	0.837028	75	-0.0100378	0.35236	75	0.0325563	0.499697
11656-110	EVL	EVL	Ena/VASP-like protein	Q9UI08	0.444942	9.1624e-09			75	-0.0351977	0.169241	57	-0.00227418	0.830401	52	0.00325775	0.389155	52	-0.00486275	0.668397	75	-0.00508048	0.489814	75	0.00492335	0.700912	75	-0.0101383	0.343486	75	0.0438608	0.358518
5879-51	DCTN2	Dynactin subunit 2	Dynactin subunit 2	Q13561	-0.59204	9.37502e-09			75	-0.0418548	0.109795	57	-0.0119384	0.240155	52	0.00331786	0.349639	52	0.0036303	0.733355	75	-0.0087214	0.245803	75	-0.00477328	0.716297	75	0.0143639	0.188943	75	0.00966956	0.84383
14102-6	GNLY	Granulysin	Granulysin	P22749	0.250154	9.64775e-09			75	-0.00131271	0.960002	57	-0.00768692	0.391397	52	0.00203822	0.500509	52	0.0115355	0.199735	75	0.00337516	0.651723	75	0.00618866	0.634373	75	0.00261464	0.810432	75	-0.0171641	0.72413
9901-28	EGLN1	EGLN1	Egl nine homolog 1	Q9GZT9	0.521783	1.21085e-08			75	0.0143258	0.595855	57	-0.00231007	0.814518	52	-0.00141137	0.688996	52	-0.0195006	0.0599537	75	0.0101345	0.187085	75	0.0227968	0.0868416	75	0.0124861	0.265449	75	0.0603052	0.22775
7211-2	RNASE1	RNase 1	Ribonuclease pancreatic	P07998	0.273029	1.26832e-08			75	0.026541	0.248716	57	-0.0187774	0.0208579	52	0.0032963	0.238083	52	-0.00630279	0.452847	75	-0.00589325	0.3712	75	0.000868397	0.939817	75	0.0141866	0.137587	75	-0.0709613	0.0953686
11307-33	WWP1	WWP1	NEDD4-like E3 ubiquitin-protein ligase WWP1	Q9H0M0	0.574518	1.38861e-08	0.422715	0.0011402	75	-0.0430118	0.0867242	57	-0.00791889	0.388911	52	0.000912698	0.776286	52	-0.0017832	0.85283	75	0.00486048	0.502107	75	0.0129962	0.301403	75	0.00811355	0.441672	75	0.0307312	0.513991
14689-3	SEC13	SEC13	Protein SEC13 homolog	P55735	-0.571227	1.50513e-08			75	-0.0450165	0.0798593	57	-0.00287643	0.774781	52	-0.000639323	0.857533	52	0.000192481	0.985591	75	-0.00387052	0.601951	75	-0.00884576	0.493076	75	0.000460714	0.966042	75	0.0211586	0.661076
4158-54	PLAU	uPA	Urokinase-type plasminogen activator	P00749	0.629701	1.55995e-08			75	-0.0225522	0.31121	57	0.00102761	0.903322	52	0.00133921	0.651035	52	0.00989479	0.261355	75	-0.00816521	0.198655	75	-0.0133458	0.22769	75	-0.00043579	0.962663	75	0.0473457	0.252222
2480-58	TIMP3	TIMP-3	Metalloproteinase inhibitor 3	P35625	0.549748	1.6436e-08			75	-0.0073606	0.782667	57	0.00725808	0.491967	52	-0.00317489	0.312159	52	-0.0138774	0.137356	75	0.0115639	0.126488	75	-0.00100348	0.939764	75	-0.0105031	0.343243	75	-0.0655001	0.183992
3864-5	RPS7	RS7	40S ribosomal protein S7	P62081	0.561778	1.94684e-08			75	-0.00117784	0.9626	57	-0.00210048	0.811311	52	0.00227804	0.484313	52	0.00628386	0.519232	75	0.0108242	0.12858	75	0.00749502	0.548184	75	0.00972582	0.351097	75	0.00324241	0.944632
4891-50	GCG	Glucagon	Glucagon	P01275	-0.360649	1.97855e-08	-0.49803	1.40111e-09	75	-0.0453497	0.0852904	57	-0.00809367	0.438014	52	0.00387303	0.310274	52	0.00873531	0.445433	75	-0.00063218	0.933822	75	0.00233345	0.860195	75	0.00171929	0.876814	75	-0.0314489	0.52462
6612-90	BRICD5	CP079	BRICHOS domain-containing protein 5	Q6PL45	0.613408	2.25559e-08			75	0.0122072	0.607841	57	-0.00729976	0.400176	52	0.00231142	0.459507	52	0.00293891	0.753842	75	0.00694191	0.306011	75	0.00246662	0.835038	75	0.00446994	0.651962	75	0.0132239	0.765021
4495-33	KNG1	Kininogen, HMW	Kininogen-1	P01042	0.348099	2.36453e-08			75	0.00826096	0.748507	57	0.00780972	0.449652	52	-0.000357935	0.921536	52	-0.0126419	0.241571	75	0.0059355	0.419459	75	0.0116145	0.363717	75	0.00840831	0.432515	75	-0.0362044	0.44892
7266-4	SERPINA9	SPA9	Serpin A9	Q86WD7	-0.611317	2.70466e-08			75	-0.0301849	0.212764	57	-0.00851483	0.363206	52	0.00176318	0.596223	52	-0.00555266	0.577007	75	-0.00593806	0.39259	75	-0.00296356	0.806782	75	0.00845189	0.403664	75	0.0256456	0.570666
11431-235	RECQL	RECQ1	ATP-dependent DNA helicase Q1	P46063	0.608505	4.06983e-08			75	-0.00109971	0.963803	57	-0.00870173	0.332316	52	0.000994718	0.762114	52	-0.00450955	0.646276	75	0.00609488	0.377644	75	0.0110728	0.356956	75	0.00629781	0.53208	75	0.0616097	0.168486
13059-33	RFK	RIFK	Riboflavin kinase	Q969G6	0.499515	4.50667e-08			75	-0.030939	0.195666	57	-0.00500677	0.573079	52	0.00455709	0.15116	52	0.0133498	0.160088	75	-0.00461989	0.500962	75	0.00890673	0.455811	75	0.00522439	0.601667	75	0.0243644	0.585357
9839-148	TIRAP	Tirap	Toll/interleukin-1 receptor domain-containing adapter protein	P58753	0.651505	5.25651e-08			75	-0.0577992	0.0275995	57	-0.0145345	0.147345	52	0.000267665	0.938813	52	0.0100372	0.33366	75	0.00469282	0.53799	75	0.0146488	0.267898	75	-0.00427566	0.700383	75	0.0308467	0.533522
8237-56	SOSTDC1	SOSD1	Sclerostin domain-containing protein 1	Q6X4U4	0.474949	5.9047e-08			75	-0.0133918	0.576761	57	-0.00469208	0.634696	52	0.00374197	0.207873	52	0.0158641	0.0718584	75	0.00441809	0.519366	75	0.00370858	0.756247	75	-0.00717203	0.472666	75	-0.037314	0.40213
8042-88	SPINK9	ISK9	Serine protease inhibitor Kazal-type 9	Q5DT21	-0.45557	6.05496e-08			75	-0.0461372	0.0809114	57	-0.000135783	0.988985	52	-0.000191716	0.955743	52	0.00546923	0.596172	75	-0.0178547	0.0170887	75	-0.0294192	0.0242618	75	-0.00984776	0.374899	75	-0.0154619	0.755469
10363-13	SMAD3	SMAD3	Mothers against decapentaplegic homolog 3	P84022	0.569784	6.10126e-08			75	-0.0276008	0.239393	57	-0.00408819	0.605484	52	0.00346808	0.212382	52	0.00644927	0.440613	75	0.00191545	0.77619	75	0.0167144	0.15117	75	0.0111178	0.255361	75	0.0698575	0.107642
9758-17	RPS4X	RS4X	40S ribosomal protein S4, X isoform	P62701	0.628814	6.66153e-08			75	-0.0190591	0.440115	57	-0.00913049	0.309426	52	0.00048572	0.877194	52	-0.0134306	0.148853	75	0.00408402	0.563183	75	0.000803002	0.947985	75	0.0120302	0.240732	75	0.0359031	0.433947
2900-53	CCL14	HCC-1	C-C motif chemokine 14	Q16627	-0.363732	6.78885e-08	0.26598	2.91939e-05	75	0.0209873	0.384903	57	-0.0113283	0.168746	52	-0.00135649	0.630193	52	0.00439256	0.60225	75	-0.00266017	0.700668	75	-0.01093	0.362958	75	-0.00930073	0.355066	75	-0.0354703	0.429701
5484-63	RPS3A	RS3A	40S ribosomal protein S3a	P61247	0.382832	6.8224e-08			75	-0.00656802	0.808312	57	-0.0109995	0.293255	52	0.00465	0.170375	52	-0.00085144	0.933788	75	-0.00307674	0.69087	75	-0.00515307	0.701954	75	0.0153	0.172085	75	0.0192985	0.701251
5671-1	CTRB1	Chymotrypsin	Chymotrypsinogen B	P17538	-0.285977	7.28959e-08			75	-0.0215427	0.387082	57	-0.0218252	0.016091	52	0.00145112	0.649451	52	-0.00162253	0.865249	75	-0.00176616	0.804568	75	-0.00286472	0.817624	75	-0.00282126	0.786161	75	0.0266169	0.565907
14041-13	GZMB	Granzyme B	Granzyme B	P10144	0.58299	8.00065e-08			75	-0.00964458	0.637622	57	-0.00180232	0.767624	52	0.000384217	0.833395	52	-0.00202943	0.710248	75	0.00954949	0.0998001	75	0.0161133	0.110771	75	-0.00049054	0.954168	75	0.098564	0.00798522
8935-22	ABCC6	MRP6	Multidrug resistance-associated protein 6	O95255	-0.718324	9.13091e-08			75	-0.0338916	0.0972911	57	0.00337952	0.648845	52	-0.00366586	0.15543	52	0.00883125	0.254494	75	0.00450678	0.444032	75	-0.00553371	0.589586	75	-0.00758977	0.375978	75	0.00764052	0.842111
6321-65	PCDHGA10	PCDGA	Protocadherin gamma-A10	Q9Y5H3	0.464316	9.77139e-08			75	-0.00982425	0.699847	57	-0.0173024	0.0488386	52	0.000321235	0.910422	52	0.00691636	0.416592	75	-0.0117603	0.103377	75	-0.011078	0.381207	75	0.00709701	0.503266	75	-0.0428512	0.364476
12351-25	STAT1	STAT1	Signal transducer and activator of transcription 1-alpha/beta	P42224	0.515529	1.06157e-07			75	-0.0345096	0.153638	57	-0.00901554	0.326488	52	0.00222549	0.482958	52	0.002734	0.773785	75	-0.00317653	0.648073	75	0.0094144	0.436346	75	0.0101504	0.315424	75	-0.00832333	0.854142
10852-114	HNRNPDL	HNRDL	Heterogeneous nuclear ribonucleoprotein D-like	O14979	0.60095	1.17429e-07			75	0.0219931	0.372839	57	-0.0109502	0.225191	52	0.00172025	0.605789	52	-0.00605365	0.543636	75	0.00312702	0.658283	75	0.00596227	0.627949	75	0.00660509	0.521069	75	0.0102533	0.823586
13665-35	PPP2R3A	PP2A, subunit B	Serine/threonine-protein phosphatase 2A regulatory subunit B'' subunit alpha	Q06190	0.352723	1.27627e-07			75	0.0145524	0.60001	57	-0.012446	0.206493	52	0.00364339	0.30608	52	0.0104294	0.327714	75	-0.01127	0.152864	75	-0.0157835	0.251235	75	0.00568603	0.622816	75	-0.0166721	0.746677
9598-23	CSMD1	CSMD1	CUB and sushi domain-containing protein 1	Q96PZ7	0.281131	1.2779e-07	0.378953	0.000156789	75	-0.0131927	0.593249	57	-0.00584862	0.555111	52	-0.00166674	0.657132	52	0.0088232	0.431235	75	-0.00537408	0.446125	75	-0.0131814	0.281949	75	-0.0159074	0.119227	75	0.0184021	0.688668
10618-190	LRP2	megalin	Low-density lipoprotein receptor-related protein 2	P98164	0.401629	1.33283e-07			75	-0.0128272	0.629182	57	-0.00953276	0.356457	52	0.00246505	0.41229	52	-0.00724464	0.420695	75	0.00167944	0.825088	75	0.00357622	0.786829	75	0.0094855	0.390431	75	0.0844944	0.0839836
14077-6	FCN3	Ficolin-3	Ficolin-3	O75636	-0.274563	1.35956e-07			75	0.0556353	0.028538	57	0.00813719	0.319205	52	-0.000588396	0.868042	52	-0.0050426	0.633797	75	-0.00478934	0.516141	75	-0.00943131	0.462344	75	0.00592453	0.581596	75	0.0435777	0.36283
2692-74	PLA2G2A	NPS-PLA2	Phospholipase A2, membrane associated	P14555	0.299632	1.48472e-07			75	0.0226593	0.345254	57	-0.0166008	0.0429653	52	0.00139344	0.670408	52	-0.00290022	0.767303	75	-0.0117015	0.0859052	75	-0.0108139	0.365413	75	0.00267859	0.789398	75	-0.0722726	0.103152
9004-24	LDLRAD4	CR001	Low-density lipoprotein receptor class A domain-containing protein 4	O15165	0.496538	1.96652e-07			75	-0.00948504	0.713501	57	-0.00836956	0.37795	52	0.00373125	0.268779	52	-0.0241391	0.0142279	75	0.00330439	0.654489	75	0.00568919	0.657966	75	0.0157145	0.141302	75	0.0538909	0.259806
5731-1	SPINK6	ISK6	Serine protease inhibitor Kazal-type 6	Q6UWN8	-0.347798	2.09025e-07			75	0.0252192	0.295106	57	0.00664154	0.458298	52	0.000278201	0.937895	52	0.0252452	0.0147937	75	-0.00395056	0.567225	75	-0.00675318	0.574156	75	-0.0137308	0.169936	75	-0.0530398	0.235629
9118-7	PSD2	PSD2	PH and SEC7 domain-containing protein 2	Q9BQI7	0.350604	2.19555e-07			75	-0.00653719	0.795385	57	-0.00775796	0.440714	52	0.00676692	0.0625472	52	0.00930422	0.398903	75	-0.00371928	0.605531	75	-0.000887874	0.943576	75	-0.00334048	0.750343	75	0.0131336	0.779237
9361-7	PCDHAC2	PCDC2	Protocadherin alpha-C2	Q9Y5I4	0.329613	2.25782e-07			75	-0.00898014	0.709396	57	-0.0187092	0.0487028	52	-0.000612691	0.846796	52	0.005557	0.557458	75	-0.00378144	0.582838	75	-0.00890406	0.457016	75	-0.00304333	0.761762	75	-0.0848457	0.0550868
8467-9	INHBA INHBB	Activin AB	Inhibin beta A chain:Inhibin beta B chain heterodimer	P08476 P09529	-0.296545	2.57363e-07	-0.134163	0.00064486	75	-0.0116187	0.63627	57	-0.0106694	0.244097	52	-0.0022712	0.325907	52	0.00374842	0.589218	75	-0.00255621	0.71598	75	-0.0284548	0.0176599	75	-0.0121606	0.232694	75	-0.00421131	0.926577
5312-49	APOE	Apo E2	Apolipoprotein E (isoform E2)	P02649	-0.502779	2.65345e-07			75	-0.0757479	0.00254659	57	-0.00275698	0.79435	52	-0.00407814	0.292121	52	-0.0065114	0.575599	75	0.00108639	0.883413	75	0.0125103	0.330316	75	-0.00257834	0.811181	75	0.0203101	0.673105
10866-60	SMEK1	P4R3A	Serine/threonine-protein phosphatase 4 regulatory subunit 3A	Q6IN85	0.522946	3.07252e-07			75	0.021221	0.402312	57	0.000414731	0.960756	52	8.97127e-05	0.977551	52	-0.0160119	0.0883301	75	0.00875669	0.225453	75	0.00930091	0.460909	75	0.0133303	0.205115	75	0.00801844	0.865129
9459-7	FAS	Fas, soluble	Tumor necrosis factor receptor superfamily member 6	P25445	-0.224785	3.64664e-07	-0.323495	2.7209e-10	75	-0.036771	0.162358	57	-0.0163163	0.070255	52	-0.00276172	0.391289	52	-0.00181763	0.85097	75	-0.00851159	0.25907	75	-0.00589919	0.654344	75	0.00122631	0.911533	75	-0.00749734	0.879012
5704-74	GZMM	Granzyme M	Granzyme M	P51124	0.565399	4.1448e-07			75	0.00514632	0.822358	57	-0.00308811	0.6501	52	-0.00255812	0.281363	52	-0.0109939	0.119322	75	0.000212618	0.974121	75	0.00324718	0.775832	75	-0.000119779	0.989992	75	0.0634802	0.133193
5006-71	MAPK13	MK13	Mitogen-activated protein kinase 13	O15264	0.330293	4.2825e-07			75	0.0114928	0.637207	57	-0.00242203	0.771665	52	0.00679445	0.0488132	52	-0.0084972	0.418095	75	0.00369346	0.595923	75	-0.00524304	0.665471	75	0.0152999	0.128888	75	-0.0633177	0.159547
7784-1	KNG1	Kininogen, HMW	Kininogen-1	P01042	0.397275	4.87314e-07			75	0.0957344	7.69233e-05	57	0.0024495	0.795009	52	0.00170389	0.642175	52	0.00376898	0.731343	75	-0.0048069	0.510131	75	-0.00989627	0.435625	75	0.00706101	0.506654	75	-0.043161	0.362371
3347-9	ADRBK1	BARK1	beta-adrenergic receptor kinase 1	P25098	0.509336	4.88336e-07			75	-0.0341253	0.190122	57	-0.00844841	0.369355	52	0.000161935	0.961642	52	-0.00286383	0.776116	75	0.00893068	0.230827	75	0.0232218	0.0715926	75	0.0181948	0.0922145	75	0.0191648	0.693807
10390-21	ZNRF3	ZNRF3	E3 ubiquitin-protein ligase ZNRF3	Q9ULT6	0.419757	5.87227e-07			75	-0.0398674	0.115756	57	0.000311394	0.974195	52	0.00124065	0.725474	52	0.000587021	0.955744	75	-0.00751845	0.301879	75	-0.000247484	0.98448	75	0.012929	0.222328	75	0.0254656	0.591716
9742-59	DDX39B	BAT1	Spliceosome RNA helicase DDX39B	Q13838	0.574861	7.59837e-07			75	-0.00304361	0.907201	57	-0.0114159	0.208027	52	-0.000218189	0.947182	52	-0.015619	0.108164	75	0.00565602	0.447693	75	0.00673187	0.603984	75	0.0113838	0.293339	75	0.0424282	0.380702
9384-17	CAMP	Cathelicidin peptide	Cathelicidin antimicrobial peptide	P49913	0.206821	7.61984e-07			75	-0.01194	0.653133	57	-0.00514004	0.588339	52	0.00394948	0.244046	52	0.00839242	0.409717	75	0.00419545	0.580546	75	0.00932497	0.480069	75	0.000891549	0.935831	75	0.0403829	0.412712
7857-22	NTS	NEUT	Neurotensin/neuromedin N	P30990	-0.217163	7.74427e-07	-0.283323	4.63729e-09	75	-0.0613576	0.0155748	57	-0.00638006	0.474789	52	0.00328637	0.304956	52	0.00579286	0.547057	75	-0.00104717	0.887508	75	0.00688337	0.5928	75	-0.000143033	0.98942	75	0.0259443	0.589499
6586-19	ADAM11	ADA11	Disintegrin and metalloproteinase domain-containing protein 11	O75078	0.381415	9.88142e-07			75	-0.00166185	0.949014	57	-0.000695103	0.946415	52	0.0138562	7.26481e-05	52	-0.00840445	0.456811	75	0.0117279	0.111212	75	0.00674503	0.60157	75	0.0250989	0.0180379	75	0.0225154	0.640885
12448-246	NMT1	NMT1	Glycylpeptide N-tetradecanoyltransferase 1	P30419	0.487465	1.01272e-06			75	-0.0527653	0.0325242	57	-0.00849349	0.371281	52	0.00209844	0.528287	52	0.00125773	0.899675	75	0.0037008	0.605432	75	0.0171151	0.167352	75	0.0134331	0.195855	75	0.0114752	0.805533
4883-56	INS	Insulin	Insulin	P01308	-0.32744	1.09147e-06			75	0.0591758	0.0206989	57	0.0070009	0.509831	52	-0.00200316	0.621091	52	-0.00526004	0.66452	75	-0.00517938	0.48628	75	-0.0243772	0.0569277	75	-0.00596019	0.582628	75	-0.0665584	0.166639
13700-10	ANXA2	annexin II	Annexin A2	P07355	0.611658	1.2159e-06			75	-0.0357977	0.170722	57	0.000808057	0.927963	52	-0.0036493	0.171971	52	-0.0110946	0.165038	75	0.00456804	0.54304	75	0.00219872	0.866577	75	7.51582e-05	0.994527	75	0.0384157	0.431046
10637-50	KIAA1324	K1324	UPF0577 protein KIAA1324	Q6UXG2	-0.431508	1.31263e-06			75	-0.0450153	0.0570592	57	0.00243431	0.780537	52	-0.00221805	0.498075	52	0.00504774	0.606694	75	-0.000373137	0.956558	75	0.00174564	0.883577	75	-0.00214369	0.829902	75	-0.0109805	0.805219
11546-7	CYGB	CYGB	Cytoglobin	Q8WWM9	0.223403	1.37459e-06			75	-0.0522935	0.0334115	57	-0.00362494	0.684251	52	-0.00109957	0.668315	52	0.00685661	0.370323	75	0.000348024	0.961131	75	0.0139049	0.261098	75	-0.00743113	0.474295	75	-0.086005	0.0607242
6274-15	WSCD2	WSCD2	WSC domain-containing protein 2	Q2TBF2	0.497093	1.59322e-06	0.469171	0.000154276	75	0.00484708	0.839676	57	-0.00892521	0.31022	52	0.00313338	0.328329	52	-0.00206633	0.830225	75	0.00656266	0.336476	75	0.0185081	0.117363	75	0.0129195	0.19283	75	0.0583104	0.187747
9545-156	GZMK	Granzyme K	Granzyme K	P49863	0.467034	1.84448e-06			75	-0.000560142	0.981485	57	-0.00730902	0.346199	52	-0.000588074	0.823051	52	-0.00961368	0.218222	75	0.0019711	0.77507	75	0.0134356	0.261081	75	-0.00296769	0.767771	75	0.02381	0.595234
10974-20	SPINK7	ISK7	Serine protease inhibitor Kazal-type 7	P58062	-0.427525	1.87215e-06			75	-0.0743208	0.00288162	57	-0.000602715	0.939787	52	0.000179692	0.956261	52	0.00198681	0.839357	75	-0.00950274	0.193709	75	-0.000694932	0.956707	75	-0.0118074	0.268481	75	0.0650497	0.170914
12895-28	DGKB	DGKB	Diacylglycerol kinase beta	Q9Y6T7	-0.496862	1.87504e-06			75	-0.0386242	0.110067	57	-0.0138208	0.14156	52	0.00263106	0.449776	52	0.000164925	0.987405	75	-0.0038784	0.577653	75	0.0048713	0.687954	75	0.00725401	0.474415	75	0.0321079	0.478027
14073-31	HPX	Hemopexin	Hemopexin	P02790	-0.559157	1.90179e-06			75	-0.0186731	0.440863	57	0.0109637	0.213689	52	-0.00856041	0.00567529	52	-0.00479704	0.618146	75	0.000528738	0.939275	75	-0.00559585	0.642933	75	-0.00980686	0.330533	75	-0.00848071	0.850913
6385-63	VWA1	VWA1	von Willebrand factor A domain-containing protein 1	Q6PCB0	-0.363422	1.9284e-06			75	-0.0459365	0.0815763	57	0.0106527	0.269516	52	0.00455255	0.232645	52	0.0327258	0.00287824	75	0.00474472	0.533025	75	0.0177601	0.177801	75	0.0160184	0.146126	75	-0.0258494	0.601567
4983-6	ERP29	ERP29	Endoplasmic reticulum resident protein 29	P30040	-0.184735	2.63112e-06	-0.22546	0.000114707	75	-0.0125586	0.614044	57	-0.0229763	0.0194031	52	0.00862343	0.0128819	52	0.00165029	0.877577	75	-0.0118351	0.0934327	75	-0.00548308	0.658165	75	0.0173831	0.0907553	75	-0.0504541	0.274096
8687-26	TMEM106B	T106B	Transmembrane protein 106B	Q9NUM4	-0.293935	2.86264e-06			75	-0.025822	0.312953	57	0.00893208	0.379705	52	-0.00018833	0.958481	52	0.00617419	0.567734	75	-0.0107183	0.141279	75	-0.0193198	0.127405	75	-0.00284729	0.79006	75	0.0320996	0.500625
14324-52	SMC3	CSPG6	Structural maintenance of chromosomes protein 3	Q9UQE7	0.565473	2.98849e-06			75	-0.0122293	0.652074	57	-0.0102529	0.279897	52	-0.000165146	0.96156	52	-0.0140318	0.166841	75	0.00632749	0.413705	75	0.0080106	0.552562	75	0.0123411	0.272957	75	0.0432824	0.389688
9204-33	POMC	Corticotropin-lipotropin	Pro-opiomelanocortin	P01189	0.600763	3.21815e-06			75	-0.0164694	0.460986	57	-0.0172367	0.0334695	52	-0.0010396	0.720173	52	-0.0110832	0.198199	75	-0.00154704	0.808917	75	0.00357754	0.747931	75	0.012723	0.169481	75	-0.0436604	0.29207
2855-49	MAPK3	ERK-1	Mitogen-activated protein kinase 3	P27361	0.44096	3.23233e-06			75	-0.0488414	0.0437727	57	-0.00628918	0.510232	52	0.0023667	0.490232	52	0.00481874	0.639167	75	0.00105465	0.880658	75	0.016984	0.161883	75	0.00997909	0.327946	75	0.0381991	0.401811
13544-9	HMHA1	HMHA1	Minor histocompatibility protein HA-1	Q92619	0.512237	3.75631e-06			75	-0.0563279	0.0253146	57	-0.0081503	0.401005	52	0.00139096	0.678146	52	0.00316845	0.75214	75	0.0068353	0.349448	75	0.0137851	0.277745	75	0.00927976	0.383482	75	-0.00767202	0.872063
5011-11	NAMPT	PBEF	Nicotinamide phosphoribosyltransferase	P43490	-0.394007	3.79521e-06			75	-0.0272587	0.312743	57	-0.00743464	0.420925	52	0.00127433	0.732891	52	0.00980772	0.378359	75	-0.00573588	0.458202	75	-0.0111857	0.405622	75	0.0118374	0.29242	75	-0.0121157	0.809883
4414-69	SFTPD	SP-D	Pulmonary surfactant-associated protein D	P35247	0.619254	4.00699e-06			75	-0.00580921	0.836696	57	-0.0113054	0.265355	52	-0.000324731	0.92918	52	-0.0181367	0.0922174	75	0.00772563	0.33611	75	0.000160077	0.990893	75	0.00545324	0.64205	75	0.0287926	0.582219
4148-49	PAPPA	PAPP-A	Pappalysin-1	Q13219	-0.128906	4.04897e-06			75	-0.0463126	0.0860985	57	-0.0199185	0.0567282	52	-0.00265559	0.44093	52	0.0141232	0.167831	75	-0.00460852	0.553869	75	-0.0086057	0.525249	75	0.00170487	0.880661	75	0.0140137	0.782093
9846-32	ARHGDIB	Rho-GDI beta	Rho GDP-dissociation inhibitor 2	P52566	0.477191	4.05651e-06			75	-0.0121375	0.615041	57	-0.0063718	0.436309	52	-0.00184842	0.5286	52	-0.00560397	0.523119	75	0.00614582	0.372154	75	0.00594641	0.620474	75	0.00326787	0.745256	75	-0.00801337	0.85834
13130-150	HK2	HXK2	Hexokinase-2	P52789	0.635116	4.45711e-06			75	-0.0107653	0.705051	57	-0.00766058	0.423604	52	-0.00125252	0.717023	52	-0.0204988	0.0429645	75	0.00760184	0.348554	75	-0.00160046	0.909991	75	0.0116723	0.323037	75	0.0427923	0.417387
13976-9	ARHGEF1	ARHG1	Rho guanine nucleotide exchange factor 1	Q92888	0.441551	4.75377e-06			75	-0.039846	0.0900079	57	-0.000807615	0.922261	52	-0.00177365	0.544675	52	-0.00943075	0.27968	75	0.0104895	0.11906	75	0.0135591	0.248819	75	0.00719911	0.465798	75	0.023541	0.593364
3796-79	ANGPTL4	ANGL4	Angiopoietin-related protein 4	Q9BY76	0.437856	5.06289e-06	0.495887	1.53237e-05	75	0.0309797	0.20006	57	-0.00147416	0.872285	52	-0.00203815	0.505089	52	-0.0098297	0.280857	75	0.00784261	0.257101	75	-0.00285171	0.813631	75	-0.000378193	0.970215	75	0.00584655	0.897075
9849-13	APEX1	APEX1	DNA-(apurinic or apyrimidinic site) lyase	P27695	0.522868	5.14795e-06			75	0.000136512	0.995846	57	-0.00956412	0.287458	52	0.000410812	0.900639	52	-0.016201	0.0949713	75	0.00684022	0.360043	75	0.00539168	0.679197	75	0.00753607	0.489419	75	0.0415811	0.39231
7713-50	FMR1	FMR1	Fragile X mental retardation protein 1	Q06787	0.453108	5.57127e-06			75	0.00608996	0.7927	57	-0.00654881	0.450445	52	0.00019156	0.947927	52	-0.00457564	0.601584	75	0.00258367	0.696443	75	0.00195015	0.865701	75	-0.00870043	0.366092	75	-0.0273736	0.524584
9999-1	IRF6	IRF6	Interferon regulatory factor 6	O14896	0.508327	5.88064e-06			75	-0.0143192	0.582221	57	0.00563238	0.596278	52	0.00523816	0.147769	52	0.0331052	0.00143629	75	0.00731012	0.324743	75	0.0108012	0.403581	75	-0.00628601	0.561982	75	-0.00543036	0.910719
6461-54	APOC3	Apo C-III	Apolipoprotein C-III	P02656	0.234606	5.88807e-06			75	0.0205147	0.419775	57	0.00278682	0.779612	52	0.00981793	0.00438551	52	0.0135457	0.204012	75	0.00335691	0.644729	75	0.0112477	0.373718	75	0.0266814	0.0100879	75	-0.0391162	0.407804
10900-272	STMN2	STMN2	Stathmin-2	Q93045	0.321474	6.15072e-06			75	0.0654862	0.0057445	57	0.00666458	0.493985	52	-0.0027167	0.460503	52	-0.00609497	0.580474	75	-0.00659054	0.342304	75	-0.0215373	0.0722017	75	-0.0115666	0.251982	75	-0.0258261	0.567878
2764-20	FGF9	FGF9	Fibroblast growth factor 9	P31371	0.334564	6.59427e-06			75	0.00683335	0.774636	57	0.00687849	0.391313	52	-0.00715688	0.000231163	52	-0.0163672	0.00636297	75	0.0022718	0.739133	75	0.00294412	0.804198	75	-0.00639824	0.519318	75	-0.0371751	0.40098
10558-26	PCDH9	PCDH9	Protocadherin-9	Q9HC56	-0.526395	6.60299e-06			75	-0.0446356	0.0508237	57	0.00626462	0.440473	52	-0.00188872	0.512726	52	0.00925151	0.282036	75	-0.000699581	0.915867	75	-0.00238666	0.835928	75	-0.00386475	0.688589	75	0.0165297	0.700907
8245-27	ICAM5	sICAM-5	Intercellular adhesion molecule 5	Q9UMF0	-0.244698	6.8393e-06			75	-0.0484984	0.0661298	57	0.0218971	0.00780133	52	-0.00927414	0.00610317	52	-0.00306268	0.770913	75	0.00346308	0.649928	75	0.00169332	0.898602	75	-0.00737273	0.506855	75	0.0255652	0.60625
14090-23	DEF6	DEFI6	Differentially expressed in FDCP 6 homolog	Q9H4E7	0.508344	7.31525e-06			75	-0.0328955	0.179188	57	-0.00199518	0.818881	52	-0.00098089	0.752305	52	-0.0120473	0.191385	75	0.00630287	0.36966	75	4.44321e-05	0.997109	75	0.0122995	0.228473	75	0.0491598	0.281237
12813-18	EHBP1	EHBP1	EH domain-binding protein 1	Q8NDI1	-0.449912	7.6702e-06			75	-0.0147604	0.542183	57	0.00507338	0.562339	52	0.00289794	0.356525	52	0.0258411	0.00432014	75	-0.00990779	0.149926	75	-0.0138188	0.249815	75	-0.0026481	0.793125	75	0.0286532	0.524351
13979-3	SLC26A7	S26A7	Anion exchange transporter	Q8TE54	0.241685	8.04019e-06			75	0.0621687	0.0169047	57	0.00308442	0.757325	52	-0.00056062	0.855902	52	-0.0105706	0.249246	75	-0.00397326	0.600343	75	-0.0145516	0.26864	75	0.00750457	0.496741	75	-0.029002	0.556316
8264-43	DLL1	DLL1	Delta-like protein 1	O00548	-0.201287	8.08347e-06			75	-0.0196536	0.423162	57	-0.0244898	0.00127772	52	0.0026979	0.383837	52	0.00887337	0.338022	75	-0.00939357	0.178741	75	-0.0185041	0.127328	75	0.00756222	0.459503	75	-0.103579	0.0209495
5657-28	ST3GAL1	SIA4A	CMP-N-acetylneuraminate-beta-galactosamide-alpha-2,3-sialyltransferase 1	Q11201	-0.323711	8.52293e-06			75	-0.0414853	0.109811	57	-0.00198407	0.815454	52	0.000247641	0.945444	52	0.0167459	0.117221	75	-0.00653549	0.381238	75	-0.0204711	0.112813	75	-0.0113497	0.296077	75	0.016233	0.738584
11150-3	COL6A1	Collagen a1(VI)	Collagen alpha-1(VI) chain	P12109	-0.401577	8.87011e-06			75	-0.026049	0.328399	57	0.00809901	0.454614	52	-0.0015673	0.692827	52	0.00670096	0.572107	75	-0.00919029	0.226924	75	-0.0181984	0.168536	75	4.06114e-05	0.997091	75	-0.0175356	0.724142
7144-234	KAZALD1	KAZD1	Kazal-type serine protease inhibitor domain-containing protein 1	Q96I82	0.480018	9.10282e-06			75	-0.00998112	0.643229	57	-0.00561099	0.506971	52	-0.000148656	0.954459	52	-0.0157656	0.0384432	75	-0.00454147	0.460466	75	-0.0205679	0.0520532	75	0.00233826	0.794567	75	0.101426	0.00957203
10435-2	AGA	ASPG	N(4)-(beta-N-acetylglucosaminyl)-L-asparaginase	P20933	-0.241364	9.2577e-06			75	-0.0401636	0.121412	57	-0.018708	0.0642316	52	-0.00090687	0.639693	52	0.0115148	0.0426163	75	-0.00952975	0.199803	75	-0.0153741	0.235036	75	-0.00977699	0.368038	75	-0.0711513	0.140193
9360-33	EDIL3	EDIL3	EGF-like repeat and discoidin I-like domain-containing protein 3	O43854	0.376852	9.6503e-06			75	-0.0827928	0.000829635	57	-0.00639668	0.491134	52	0.00119236	0.699848	52	0.00250638	0.786591	75	-0.00444969	0.545118	75	-0.00918396	0.472776	75	-0.0044117	0.680725	75	-0.00368215	0.938692
6294-11	BAGE2	BAGE2	B melanoma antigen 2	Q86Y30	0.514126	9.75723e-06			75	-0.00387985	0.875997	57	-0.0127566	0.140965	52	0.00152235	0.632035	52	-0.00981708	0.299886	75	0.0021333	0.764025	75	0.00360894	0.77044	75	0.00993871	0.33566	75	0.0428388	0.352509
7210-25	APLP1	Amyloid-like protein 1	Amyloid-like protein 1	P51693	-0.25762	9.93908e-06	-0.258306	0.000809309	75	-0.0577373	0.0231946	57	-0.00449741	0.641009	52	0.000189119	0.954594	52	0.0223499	0.0207459	75	0.00152966	0.836299	75	-0.00254668	0.84331	75	0.00162574	0.880198	75	0.091455	0.0542477
5114-65	PRLR	Prolactin Receptor	Prolactin receptor	P16471	-0.325121	1.01067e-05	-0.264512	0.000287419	75	-0.00450782	0.861983	57	0.00524598	0.616349	52	-0.0036172	0.333742	52	-0.0162416	0.144374	75	-0.00475575	0.520583	75	-0.0232032	0.0688243	75	0.0034518	0.7492	75	-0.0683834	0.152993
12488-9	MCTS1	MCTS1	Malignant T-cell-amplified sequence 1	Q9ULC4	-0.47368	1.04569e-05			75	0.0112144	0.66236	57	-0.00419646	0.661989	52	0.00268483	0.429186	52	0.00150109	0.882926	75	-0.0184186	0.0102946	75	-0.0135687	0.286673	75	0.00512016	0.632141	75	-0.082021	0.0826599
5026-66	RPS3	RS3	40S ribosomal protein S3	P23396	0.476381	1.14313e-05			75	0.00183423	0.941071	57	0.00422967	0.618294	52	-0.000613435	0.836599	52	-0.0104649	0.236265	75	0.00449967	0.525264	75	-0.00227121	0.854017	75	0.00796093	0.44016	75	0.0510236	0.26649
6927-7	NDST1	NDST1	Bifunctional heparan sulfate N-deacetylase/N-sulfotransferase 1	P52848	-0.261247	1.16576e-05			75	-0.0133496	0.620382	57	0.00256836	0.812675	52	-0.0035996	0.357115	52	0.0113145	0.333108	75	0.000878307	0.909319	75	0.0130987	0.327439	75	0.00237251	0.832738	75	0.0258784	0.605424
6296-36	OIT3	OIT3	Oncoprotein-induced transcript 3 protein	Q8WWZ8	0.331653	1.16753e-05			75	0.0479576	0.0725839	57	-0.000676303	0.943588	52	0.00152144	0.593841	52	-0.0110806	0.190938	75	-0.000780063	0.919549	75	-0.00244822	0.855463	75	0.012644	0.259029	75	-0.0169501	0.735608
3115-64	MAPK1	MK01	Mitogen-activated protein kinase 1	P28482	0.331311	1.26118e-05			75	-0.0463388	0.0591983	57	-0.0109993	0.253027	52	0.00347601	0.218482	52	0.00271737	0.749619	75	0.00359181	0.613124	75	0.0169143	0.168802	75	0.00349326	0.735858	75	0.000795672	0.986268
2705-5	CCL25	TECK	C-C motif chemokine 25	O15444	-0.191318	1.32132e-05			75	-0.00731371	0.789282	57	0.00542833	0.621427	52	0.006216	0.129337	52	0.00818405	0.508664	75	-0.00697683	0.371288	75	0.00245481	0.856948	75	0.0231637	0.0391757	75	-0.0196757	0.698824
9778-45	TMEM52B	TM52B	Transmembrane protein 52B	Q4KMG9	-0.241	1.32871e-05			75	-0.0179632	0.503023	57	-0.0187927	0.0841707	52	0.00634837	0.0931833	52	0.00339244	0.767553	75	-0.0102386	0.179686	75	0.000839654	0.949908	75	0.0247517	0.0243189	75	-0.091972	0.0622186
14107-1	MTHFS	MTHFS	5-formyltetrahydrofolate cyclo-ligase	P49914	0.365584	1.32951e-05	0.342183	0.00119799	75	-0.0502615	0.0370584	57	-0.010669	0.253055	52	0.000982885	0.770733	52	0.00583616	0.562531	75	0.0017925	0.797783	75	0.0069976	0.565119	75	0.00383742	0.706489	75	0.0339931	0.454077
13689-2	ODC1	Ornithine decarboxylase	Ornithine decarboxylase	P11926	-0.484823	1.3478e-05			75	0.0188517	0.49709	57	-0.00218935	0.819293	52	0.00343104	0.247492	52	0.019063	0.0287876	75	-0.0141814	0.0711273	75	-0.015182	0.270408	75	0.00552045	0.633338	75	-0.030927	0.549071
10738-11	FBLN5	fibulin 5	Fibulin-5	Q9UBX5	-0.404149	1.41042e-05			75	-0.0754334	0.00117372	57	-0.00748657	0.412508	52	-0.000733471	0.826914	52	0.00704518	0.481672	75	-0.00394979	0.566298	75	0.00434794	0.716982	75	0.00670028	0.504119	75	0.0164247	0.713952
8921-139	PABPN1	PABP2	Polyadenylate-binding protein 2	Q86U42	0.452392	1.45015e-05			75	-0.0243917	0.348126	57	-0.004502	0.623837	52	-0.00172124	0.594735	52	-0.0199645	0.035063	75	0.00368227	0.621067	75	-0.000786408	0.95167	75	-4.32957e-05	0.99682	75	0.0541665	0.261665
7965-25	HBQ1	HBAT	Hemoglobin subunit theta-1	P09105	0.271194	1.503e-05			75	-0.0269688	0.30463	57	0.00136726	0.888069	52	0.0128669	0.000107923	52	-0.00270803	0.800826	75	0.00428089	0.569678	75	0.0124927	0.339434	75	0.0157711	0.148011	75	0.0083324	0.864994
14208-3	RBP7	RET7	Retinoid-binding protein 7	Q96R05	0.328174	1.53767e-05			75	0.00108959	0.964759	57	-0.0111127	0.264284	52	0.00178251	0.58537	52	0.00119711	0.902684	75	-0.00255654	0.71676	75	0.00745162	0.543119	75	0.0073824	0.471509	75	0.0127914	0.780142
10075-75	ACBD6	ACBD6	Acyl-CoA-binding domain-containing protein 6	Q9BR61	0.389292	1.54264e-05			75	-0.00616078	0.808621	57	-0.00727894	0.438145	52	0.00273976	0.423428	52	0.00645296	0.529138	75	0.0120978	0.0929471	75	0.0184036	0.142923	75	0.00741124	0.483549	75	-0.0363208	0.441483
6223-5	GUCA2B	GUC2B	Guanylate cyclase activator 2B	Q16661	-0.0817484	1.55021e-05			75	-0.0275066	0.305024	57	-0.00682868	0.550577	52	-0.00221685	0.115552	52	-0.0022566	0.596621	75	0.00202603	0.792275	75	-0.0302635	0.0213106	75	-0.0235536	0.0327649	75	0.0149794	0.76456
9855-10	RHOA	Rho A	Transforming protein RhoA	P61586	0.467374	1.72227e-05			75	-0.0218673	0.381452	57	-0.00527603	0.532429	52	-0.000948218	0.755065	52	-0.00303802	0.738315	75	0.00742173	0.298226	75	0.0148033	0.232622	75	0.00963149	0.35454	75	0.0172991	0.71013
7994-41	ERO1LB	ERO1B	ERO1-like protein beta	Q86YB8	-0.2051	1.79663e-05	-0.180264	0.000574495	75	-0.037681	0.177757	57	-0.00825355	0.457318	52	0.00852083	0.0292051	52	0.0155326	0.190985	75	-0.0144221	0.069718	75	-0.0123923	0.374759	75	0.0116101	0.320208	75	-0.0433513	0.40605
4187-49	PGD	6-Phosphogluconate dehydrogenase	6-phosphogluconate dehydrogenase, decarboxylating	P52209	0.399247	1.81691e-05			75	-0.0611492	0.0122884	57	-0.00651657	0.494989	52	-0.00159932	0.606313	52	-0.000792766	0.932055	75	0.0115362	0.102791	75	0.012475	0.313536	75	0.00413207	0.690965	75	0.0466538	0.313019
13504-147	HNRNPR	HNRPR	Heterogeneous nuclear ribonucleoprotein R	O43390	0.484732	1.85752e-05			75	0.0200408	0.40797	57	-0.000407105	0.961814	52	0.000707323	0.813097	52	-0.0102883	0.247204	75	0.00323143	0.641258	75	0.00146304	0.903592	75	0.00851109	0.398789	75	0.0106969	0.812586
8005-1	MXRA7	MXRA7	Matrix-remodeling-associated protein 7	P84157	-0.370719	1.94075e-05			75	-0.0280986	0.255883	57	-0.015076	0.0960679	52	-0.00118978	0.641853	52	0.00609118	0.425105	75	-0.00694588	0.326443	75	-0.0220937	0.0705812	75	-0.00302038	0.770311	75	-0.0301692	0.512908
3509-1	CCL15	MIP-5	C-C motif chemokine 15	Q16663	-0.316028	1.98485e-05	-0.258033	7.2194e-06	75	0.0301896	0.276233	57	-0.00330849	0.772257	52	-0.00468243	0.251113	52	-0.0304558	0.0103492	75	0.0019249	0.808877	75	-0.0159129	0.248455	75	-0.00438496	0.705214	75	-0.0188381	0.71573
8250-2	PTPRJ	PTPRJ	Receptor-type tyrosine-protein phosphatase eta	Q12913	-0.348092	2.06773e-05			75	0.0362215	0.149141	57	0.0153616	0.123548	52	0.000363863	0.912933	52	0.0205802	0.0343677	75	0.00435477	0.54651	75	-0.00222816	0.859455	75	0.0136872	0.191207	75	-0.0070426	0.880918
13565-2	RBL2	p130	p130	Q08999	-0.252702	2.08704e-05			75	0.0122598	0.635276	57	0.000317031	0.974713	52	-0.00225681	0.5484	52	0.00124549	0.912016	75	-0.0233595	0.00103746	75	-0.0324643	0.0098129	75	-0.002074	0.847337	75	-0.0432934	0.366509
12478-15	RPL30	RL30	60S ribosomal protein L30	P62888	0.436568	2.14052e-05			75	-0.00332502	0.896203	57	-0.00606185	0.522317	52	-0.00159784	0.63975	52	-0.0188272	0.0607487	75	0.000656977	0.928156	75	0.00567413	0.654334	75	0.014078	0.182057	75	0.0593301	0.207891
9015-1	PRG3	PRG3	Proteoglycan 3	Q9Y2Y8	-0.184492	2.15814e-05			75	-0.0234945	0.369839	57	0.0010405	0.88462	52	-0.00357361	0.359746	52	0.0086471	0.459589	75	0.00728304	0.330603	75	0.00625636	0.631945	75	-0.0106889	0.32705	75	0.0707528	0.144349
4971-1	CTSZ	CATZ	Cathepsin Z	Q9UBR2	-0.244243	2.16601e-05	-0.289311	4.29724e-09	75	0.0151976	0.56854	57	-0.0109263	0.243536	52	0.0027889	0.410742	52	0.00164529	0.871593	75	-0.0137681	0.0678069	75	-0.0176952	0.179797	75	0.00532045	0.63187	75	-0.0802518	0.10238
5400-52	LEPR	sLeptin R	Leptin receptor	P48357	-0.166933	2.23058e-05			75	-0.027253	0.265265	57	-0.0212555	0.0224175	52	0.000363814	0.915322	52	0.00877134	0.38975	75	0.00780402	0.264461	75	0.0155503	0.200759	75	0.00757865	0.458111	75	-0.0226083	0.620275
3806-55	EPHA5	EphA5	Ephrin type-A receptor 5	P54756	-0.290637	2.28515e-05			75	-0.0540464	0.0286394	57	-0.00908275	0.372675	52	-0.0036474	0.321326	52	-0.00569336	0.60625	75	0.00700484	0.327656	75	-0.00935208	0.45335	75	-0.0111719	0.28362	75	0.0643557	0.165165
13563-259	ACBD7	ACBD7	Acyl-CoA-binding domain-containing protein 7	Q8N6N7	-0.131107	2.30246e-05			75	-0.0274788	0.290755	57	-0.00648077	0.550189	52	-0.00371853	0.325288	52	-0.0127622	0.258417	75	-0.00340713	0.647858	75	-0.0086904	0.502888	75	-0.00961381	0.37542	75	-0.0129892	0.788943
6334-9	GGT2	GGT2	Inactive gamma-glutamyltranspeptidase 2	P36268	0.323594	2.30975e-05			75	-0.0310744	0.256835	57	0.00147919	0.883186	52	0.0129614	0.000114443	52	-0.00797377	0.46115	75	0.00553436	0.481156	75	0.0133277	0.328907	75	0.0172671	0.128966	75	0.0140382	0.783763
5087-5	IL22RA2	IL-22BP	Interleukin-22 receptor subunit alpha-2	Q969J5	-0.313199	2.31605e-05			75	-0.0100077	0.692906	57	0.00212391	0.825109	52	-0.000571829	0.877051	52	-0.00631053	0.56764	75	-0.0132902	0.0634577	75	-0.0218136	0.0804757	75	0.00430456	0.683396	75	-0.0609275	0.193404
3294-55	CFC1	CFC1	Cryptic protein	P0CG37	0.362181	2.44901e-05			75	0.0121361	0.657198	57	0.00980912	0.282219	52	-0.0015454	0.661351	52	-0.00983447	0.349774	75	-0.00779978	0.317053	75	-0.0098376	0.469148	75	-0.00521527	0.647036	75	0.0118043	0.816449
4160-49	MMP2	MMP-2	72 kDa type IV collagenase	P08253	-0.353897	2.45643e-05			75	-0.0423235	0.108076	57	-0.0071261	0.481698	52	-0.0055737	0.0916984	52	0.00678425	0.49805	75	0.000497895	0.947757	75	-0.00252069	0.848817	75	-0.00738109	0.504292	75	0.0415146	0.39956
9229-9	CTRL	CTRL	Chymotrypsin-like protease CTRL-1	P40313	0.451564	2.47299e-05			75	-0.00133543	0.952531	57	0.000337583	0.970205	52	0.00296147	0.338538	52	0.000835267	0.928457	75	0.000777604	0.90349	75	0.0108244	0.330533	75	0.00935082	0.315231	75	0.0661671	0.109314
12869-68	DDX6	DDX6	Probable ATP-dependent RNA helicase DDX6	P26196	0.412121	2.49057e-05			75	-0.0621988	0.0144733	57	-0.0135346	0.184853	52	0.0017704	0.629007	52	0.0012992	0.905785	75	0.00285224	0.700783	75	0.014785	0.250441	75	0.0141359	0.188692	75	0.00625902	0.896856
3847-56	ETHE1	ETHE1	Persulfide dioxygenase ETHE1, mitochondrial	O95571	0.355788	2.57259e-05			75	0.0179953	0.488594	57	-0.00176867	0.851975	52	0.00261102	0.458142	52	0.00468062	0.657277	75	-0.0108324	0.142402	75	-0.0120123	0.35215	75	-0.00175563	0.871343	75	-0.00819311	0.865507
12411-60	MAX	MAX	Protein max	P61244	0.442848	2.83805e-05			75	-0.0313389	0.214707	57	-0.00920145	0.306269	52	-0.000409669	0.903151	52	-0.00617481	0.539116	75	0.00490548	0.498562	75	0.0064204	0.611047	75	0.00550608	0.602354	75	0.0118271	0.80212
8309-12	HYAL1	HYAL1	Hyaluronidase-1	Q12794	-0.349735	2.88925e-05			75	-0.0593872	0.0425226	57	-0.0031769	0.773424	52	0.00251839	0.524965	52	0.01821	0.120529	75	-0.0131421	0.118549	75	-0.0104548	0.478569	75	0.0120659	0.327845	75	0.035329	0.521678
10015-119	KCNAB2	KCAB2	Voltage-gated potassium channel subunit beta-2	Q13303	0.415137	2.89103e-05			75	0.00815888	0.758253	57	-0.00787455	0.368214	52	0.000688277	0.830741	52	-0.015393	0.105346	75	0.0140956	0.0597265	75	0.00667463	0.612607	75	-0.00402225	0.715608	75	0.00443903	0.928237
13676-46	INHBB	Inhibin bB chain	Inhibin beta B chain	P09529	-0.274484	2.90074e-05	-0.374904	1.27258e-08	75	0.00601476	0.807053	57	-0.0211104	0.0119473	52	0.00113305	0.747364	52	-0.00170412	0.871422	75	-0.00266047	0.705433	75	-0.00808774	0.508649	75	0.00143627	0.888661	75	-0.0518068	0.255654
12572-236	EFS	EFS	Embryonal Fyn-associated substrate	O43281	-0.185058	2.90486e-05			75	-0.00493173	0.851684	57	-0.00515819	0.627662	52	0.00875433	0.0209009	52	-0.00678278	0.56008	75	-0.0101369	0.176093	75	-0.0216805	0.095282	75	0.00439818	0.688784	75	-0.0268125	0.5841
11458-30	PCBP1	PCBP1	Poly(rC)-binding protein 1	Q15365	0.424716	2.94791e-05			75	-0.0300443	0.204649	57	-0.00216822	0.798789	52	-0.000180547	0.950277	52	-0.00207009	0.811084	75	0.0055755	0.411838	75	0.0127056	0.281745	75	0.00412435	0.677465	75	0.0286431	0.517077
10041-3	HNF4A	HNF4A	Hepatocyte nuclear factor 4-alpha	P41235	-0.444398	3.08515e-05			75	-0.0120345	0.637552	57	-0.0101907	0.290945	52	-0.00542385	0.107632	52	-0.00318737	0.755116	75	-0.00640775	0.3793	75	-0.0144282	0.254457	75	0.0115833	0.274633	75	-0.0198743	0.675567
8255-34	MRVI1	MRVI1	Protein MRVI1	Q9Y6F6	0.44873	3.30897e-05			75	0.0103376	0.66772	57	0.000618898	0.940931	52	-0.00137189	0.650696	52	-0.00561225	0.535476	75	0.00723051	0.292	75	-0.00168211	0.888414	75	0.00416437	0.678022	75	0.00435385	0.922559
12783-29	HNRNPM	HNRPM	Heterogeneous nuclear ribonucleoprotein M	P52272	0.403925	3.31673e-05			75	-0.0262804	0.331668	57	-0.0121699	0.148659	52	-0.000204159	0.956346	52	-0.00954594	0.390486	75	0.0145623	0.0575111	75	0.0140086	0.298082	75	0.0150925	0.179417	75	0.0102157	0.839626
7147-35	WFDC8	WFDC8	WAP four-disulfide core domain protein 8	Q8IUA0	0.488433	3.34944e-05			75	-0.0116291	0.666842	57	-0.016292	0.0965611	52	0.00138243	0.691871	52	-0.0120167	0.246631	75	0.00518385	0.501657	75	0.00230923	0.86366	75	0.00914483	0.415573	75	0.0462573	0.355776
10370-21	STAT1	STAT1	Signal transducer and activator of transcription 1-alpha/beta	P42224	0.463027	3.409e-05			75	0.00693637	0.759509	57	-0.00422858	0.574037	52	-0.000972035	0.719082	52	-0.00878531	0.274568	75	-0.0011894	0.854344	75	-0.00252061	0.823106	75	0.00234286	0.803966	75	-0.014596	0.72889
7154-92	LEG1	CF058	Protein LEG1 homolog	Q6P5S2	-0.344784	3.4881e-05			75	-0.0449194	0.0513095	57	0.00721735	0.414165	52	0.00029617	0.921504	52	0.000755174	0.933078	75	0.0116047	0.0789556	75	0.00522546	0.65277	75	-0.00884549	0.361881	75	0.0801463	0.061654
12466-7	HNRNPA1	ROA1	Heterogeneous nuclear ribonucleoprotein A1	P09651	0.47685	3.54789e-05			75	0.00338163	0.892849	57	-0.00732125	0.389524	52	-0.000680924	0.826207	52	-0.0135794	0.138868	75	0.00428532	0.549963	75	-0.000241744	0.98456	75	0.0040206	0.700474	75	0.0334027	0.473315
3616-3	GNS	GNS	N-acetylglucosamine-6-sulfatase	P15586	-0.263932	3.55417e-05			75	0.00285339	0.917592	57	-0.0024156	0.819662	52	-0.00602735	0.126583	52	-0.00161174	0.892703	75	0.00298039	0.70527	75	-0.00859321	0.53057	75	0.0153024	0.180031	75	-0.048774	0.339795
5351-52	HNRNPA2B1	hnRNP A2/B1	Heterogeneous nuclear ribonucleoproteins A2/B1	P22626	0.470519	3.7112e-05			75	0.0215899	0.402849	57	-0.00686702	0.426946	52	-0.000400643	0.900892	52	-0.0148699	0.117667	75	0.0043353	0.557303	75	-0.0045797	0.721893	75	0.0049321	0.646939	75	0.0164129	0.732773
5004-69	MAPK11	MK11	Mitogen-activated protein kinase 11	Q15759	-0.205356	3.92074e-05			75	-0.027667	0.300788	57	-0.021147	0.0180014	52	0.000195087	0.958696	52	-0.010265	0.360315	75	-0.00453111	0.554341	75	-0.0221835	0.0933781	75	-0.00138314	0.901528	75	0.00422907	0.93244
8535-102	DMKN	Dermokine	Dermokine	Q6E0U4	-0.274655	3.98808e-05	-0.233908	0.00043945	75	-0.0250112	0.31437	57	0.00124086	0.903373	52	0.00230371	0.433963	52	0.00715993	0.416243	75	-0.00181308	0.799293	75	-0.000399646	0.974316	75	0.0067772	0.513651	75	-0.0323275	0.484973
2666-53	DCN	Bone proteoglycan II	Decorin	P07585	0.478351	4.00776e-05			75	-0.023366	0.352582	57	0.00241189	0.79569	52	-0.00302855	0.330626	52	-0.0049821	0.59402	75	-0.00273084	0.704638	75	-0.00917747	0.46356	75	-0.000610457	0.953644	75	0.0513468	0.271164
9853-3	IFIT2	IFIT2	Interferon-induced protein with tetratricopeptide repeats 2	P09913	0.220648	4.06666e-05			75	-0.0306299	0.235666	57	0.00385332	0.661954	52	0.00254146	0.482831	52	0.00113559	0.916747	75	0.00960568	0.192834	75	0.0167013	0.193274	75	0.0195512	0.0672715	75	-0.00767634	0.873577
5717-2	CILP	CILP	Cartilage intermediate layer protein 1	O75339	0.471217	4.07332e-05			75	0.0134376	0.573253	57	-0.0110808	0.188142	52	0.000994617	0.746583	52	-0.00624457	0.496913	75	0.00232981	0.732826	75	-7.60432e-05	0.994894	75	0.00742639	0.45445	75	0.00362721	0.934877
12432-23	CACYBP	CYBP	Calcyclin-binding protein	Q9HB71	0.455953	4.08843e-05			75	-0.0319127	0.216072	57	-0.00968072	0.295027	52	0.00222696	0.500896	52	0.00923428	0.349855	75	0.00574629	0.43739	75	0.0149467	0.244515	75	0.0101218	0.347304	75	-0.0113406	0.813995
9177-6	FAM3B	FAM3B	Protein FAM3B	P58499	-0.193944	4.1547e-05	-0.205707	7.00423e-06	75	-0.0585608	0.0185374	57	-0.0105488	0.28198	52	-0.00364557	0.293597	52	-0.0114527	0.269854	75	-0.00869605	0.227958	75	0.00433779	0.730904	75	0.0100608	0.33931	75	0.039751	0.397873
3363-31	CSK	CSK	Tyrosine-protein kinase CSK	P41240	0.435487	4.2701e-05			75	-0.0330057	0.212148	57	-0.00313693	0.73881	52	-0.000691891	0.833036	52	0.0018997	0.846612	75	0.00752451	0.320726	75	0.0117724	0.372372	75	0.00734846	0.506499	75	-0.00252435	0.959279
2652-15	PLAUR	suPAR	Urokinase plasminogen activator surface receptor	Q03405	-0.356107	4.35347e-05			75	-0.0371856	0.149618	57	-0.0173582	0.0560371	52	-0.0030203	0.287835	52	0.00783303	0.357615	75	-0.0152817	0.0367943	75	-0.017392	0.175951	75	-0.00457524	0.672453	75	-0.020178	0.676073
12681-63	USP21	UBP21	Ubiquitin carboxyl-terminal hydrolase 21	Q9UK80	0.39829	4.3538e-05			75	0.00524893	0.8293	57	-0.00120031	0.889725	52	0.00991858	0.00262763	52	-0.00936854	0.362789	75	0.00808888	0.242949	75	0.0108092	0.370915	75	0.0172133	0.0863512	75	-0.00626016	0.889981
8759-29	A4GALT	a1,4-Galactosyltransferase	Lactosylceramide 4-alpha-galactosyltransferase	Q9NPC4	-0.367683	4.38712e-05			75	-0.0289363	0.277694	57	-0.00505402	0.623201	52	-0.000816557	0.798037	52	0.00391349	0.681728	75	-0.0122285	0.106797	75	-0.0277381	0.0343532	75	0.00371957	0.738574	75	-0.0469298	0.344033
3003-29	NCR3	NKp30	Natural cytotoxicity triggering receptor 3	O14931	0.297238	4.66726e-05			75	0.00335669	0.892187	57	0.00243683	0.798595	52	0.00106441	0.768159	52	0.000602916	0.955516	75	-0.00223436	0.752246	75	0.00256808	0.834889	75	-0.0123758	0.227869	75	0.0167096	0.716497
5687-5	PRKCSH	GLU2B	Glucosidase 2 subunit beta	P14314	-0.267118	4.86179e-05			75	0.0183552	0.492045	57	-0.00287405	0.781522	52	-0.00337554	0.361409	52	0.00687799	0.535208	75	-0.0080888	0.288431	75	-0.0287956	0.0278047	75	-0.00208384	0.851676	75	-0.000769456	0.987657
13740-51	FRZB	sFRP-3	Secreted frizzled-related protein 3	Q92765	0.273834	5.03584e-05			75	0.0274971	0.304899	57	-0.012058	0.234679	52	-0.00431431	0.202606	52	-0.00881982	0.386166	75	-0.00696453	0.363736	75	-0.00817844	0.540629	75	0.00365845	0.743944	75	-0.0480521	0.334947
6895-1	TFRC	TR	Transferrin receptor protein 1	P02786	-0.264324	5.0928e-05			75	-0.02059	0.425676	57	0.00358349	0.690483	52	-0.0081827	0.0127011	52	-0.000453079	0.964388	75	-0.00358051	0.62847	75	-0.0118041	0.358312	75	-0.017206	0.107547	75	0.101058	0.0329407
10463-23	ALPI	Alkaline phosphatase, intestine	Intestinal-type alkaline phosphatase	P09923	-0.27935	5.12241e-05			75	-0.0220111	0.417156	57	-0.00210237	0.844212	52	0.00203807	0.546695	52	0.0126374	0.208726	75	-0.00349685	0.652593	75	0.00482192	0.72141	75	-0.0163374	0.146136	75	0.0390595	0.438656
13388-57	PCSK1	NEC1	Neuroendocrine convertase 1	P29120	-0.35337	5.35257e-05			75	-0.0643837	0.00788487	57	-0.00781994	0.419857	52	-0.003147	0.364855	52	0.0102467	0.323698	75	0.00128458	0.856444	75	-0.0150593	0.220608	75	-0.0214249	0.0354454	75	-0.00238167	0.958862
7981-230	B3GALT6	B3GT6	Beta-1,3-galactosyltransferase 6	Q96L58	-0.340313	5.60369e-05			75	0.0177433	0.491579	57	0.00162314	0.8557	52	-0.000818328	0.800719	52	0.00183672	0.84984	75	-0.00503307	0.494956	75	-0.00877569	0.494156	75	-0.00968242	0.366948	75	-0.102697	0.0296928
8297-8	DNAJC10	DJC10	DnaJ homolog subfamily C member 10	Q8IXB1	-0.535895	5.61836e-05			75	-0.0598662	0.0107222	57	-0.00348683	0.697361	52	2.05924e-05	0.994789	52	0.0138638	0.137099	75	-0.00162048	0.813302	75	0.000494832	0.966954	75	0.00238683	0.811296	75	0.00408972	0.92697
10855-55	PLXNB2	PLXB2	Plexin-B2	O15031	-0.325546	5.8357e-05			75	0.00417227	0.872253	57	0.00815742	0.394935	52	-0.00167844	0.619489	52	0.0103797	0.302653	75	-0.000144422	0.984468	75	-0.00179048	0.889696	75	0.0138258	0.198204	75	-0.0395229	0.411429
14615-46	KRTAP2-4	KRA24	Keratin-associated protein 2-4	Q9BYR9	0.293587	5.84534e-05			75	-0.00682167	0.788598	57	-0.0188373	0.0437291	52	7.97204e-05	0.98017	52	0.00452993	0.636504	75	-0.000855822	0.906349	75	3.80029e-05	0.997605	75	0.0130415	0.216058	75	-0.00320144	0.946037
8382-47	MAPKAPK5	MAPK5	MAP kinase-activated protein kinase 5	Q8IW41	0.30493	5.8467e-05			75	-0.0197887	0.426108	57	-0.00897144	0.304512	52	0.00485776	0.119621	52	-0.0131501	0.160078	75	0.0080736	0.254914	75	0.0135497	0.272419	75	0.00783463	0.449446	75	-0.0415634	0.36817
5353-89	IL1RN	IL-1Ra	Interleukin-1 receptor antagonist protein	P18510	-0.161229	5.98571e-05			75	0.00518906	0.836747	57	-0.0030392	0.759659	52	0.00191389	0.486371	52	-0.00373791	0.650042	75	-0.000654617	0.927558	75	0.0160155	0.1986	75	0.0199974	0.0534187	75	-0.0747364	0.107142
2937-10	APOE	Apo E3	Apolipoprotein E (isoform E3)	P02649	-0.370373	6.10609e-05			75	-0.0701209	0.00905727	57	-0.00223262	0.846059	52	-0.000870651	0.830777	52	-0.00764994	0.529529	75	-0.00250991	0.749615	75	0.0100147	0.463671	75	-0.00200929	0.860833	75	0.0329558	0.518773
2750-3	APOA1	Apo A-I	Apolipoprotein A-I	P02647	0.183157	6.57343e-05			75	-0.0451963	0.0995863	57	-0.00655771	0.558496	52	0.0108745	0.0104095	52	0.0131601	0.314069	75	0.00876674	0.266313	75	0.0271812	0.0455325	75	0.0218171	0.0554855	75	-0.0181634	0.724216
2731-29	POR	NADPH-P450 Oxidoreductase	NADPH--cytochrome P450 reductase	P16435	-0.207375	6.59222e-05			75	-0.00993637	0.703516	57	0.00129691	0.902367	52	0.00224534	0.424033	52	0.000375182	0.964509	75	-0.00670782	0.367677	75	-0.00660675	0.610887	75	0.00473974	0.662893	75	0.0828922	0.0844696
9808-41	TNRC6B	TNR6B	Trinucleotide repeat-containing gene 6B protein	Q9UPQ9	0.23684	6.6163e-05			75	-0.0420069	0.104237	57	-0.00331818	0.754707	52	-0.00180881	0.650027	52	-0.00169526	0.887092	75	-0.00343634	0.644856	75	0.00344576	0.790678	75	-0.00780036	0.47221	75	0.00265861	0.956293
9750-7	S100A4	S100A4	Protein S100-A4	P26447	0.254788	6.69285e-05			75	-0.0206061	0.440945	57	0.00346809	0.717408	52	-0.00258992	0.45368	52	-0.0155185	0.129967	75	-0.000983416	0.897848	75	-0.00137284	0.917984	75	-0.0108326	0.330147	75	0.000849823	0.986387
9755-19	DBNL	DBNL	Drebrin-like protein	Q9UJU6	0.560497	6.7118e-05			75	-0.0163338	0.497917	57	-0.00972217	0.273489	52	0.00283817	0.381865	52	-0.00154674	0.873938	75	0.00746146	0.27757	75	0.0275562	0.019326	75	0.0101722	0.309888	75	0.0153459	0.732217
8259-25	B3GNT1	B3GN1	Beta-1,4-glucuronyltransferase 1	O43505	0.195279	7.12657e-05			75	-0.00845387	0.737573	57	-0.0197715	0.0060701	52	0.00212273	0.533276	52	0.0129133	0.202325	75	-0.00599953	0.404555	75	-0.0224597	0.0704045	75	0.00365156	0.728225	75	-0.0706262	0.129075
8953-47	HDGF	HDGF	Hepatoma-derived growth factor	P51858	0.408004	7.68194e-05			75	0.0166651	0.494817	57	-0.00548272	0.48929	52	-0.00131657	0.646906	52	-0.0129684	0.127302	75	0.00718194	0.302402	75	0.00072821	0.952269	75	-0.00309738	0.76096	75	0.00867582	0.848592
11817-1	RPS6KB1	KS6B1	Ribosomal protein S6 kinase beta-1	P23443	0.327362	8.05699e-05			75	-0.0531454	0.0137863	57	-0.00192682	0.775453	52	-0.00106218	0.741471	52	0.00957715	0.317876	75	-0.00330367	0.599787	75	-0.0124313	0.25488	75	-0.00555012	0.545035	75	-0.00973557	0.812163
3284-75	BGN	BGN	Biglycan	P21810	-0.391434	8.14306e-05			75	-0.0269438	0.269407	57	0.0057647	0.526209	52	0.000445757	0.890321	52	0.0286141	0.00186908	75	0.00441523	0.52789	75	0.00849229	0.485284	75	0.00551403	0.5886	75	-0.00930687	0.838049
7127-3	APOA2	Apo A-II	Apolipoprotein A-II	P02652	-0.294166	8.18559e-05			75	-0.0254826	0.283688	57	-0.00182443	0.831734	52	-0.00118538	0.677422	52	0.00658619	0.438805	75	0.00220689	0.746261	75	0.000610509	0.958996	75	0.000905529	0.927417	75	-0.0590108	0.180663
9506-10	APOL1	Apo L1	Apolipoprotein L1	O14791	-0.171893	8.4184e-05			75	-0.0348451	0.170991	57	-0.00829323	0.392909	52	0.00144134	0.686787	52	-0.00178558	0.867503	75	0.00322454	0.659554	75	-0.00624314	0.624024	75	0.0012475	0.906939	75	0.00176728	0.970398
9764-79	HNRNPF	HNRPF	Heterogeneous nuclear ribonucleoprotein F	P52597	0.4196	8.43661e-05			75	-0.0123907	0.608466	57	-0.00570638	0.489115	52	-0.000712042	0.805192	52	-0.0114293	0.18183	75	0.00549697	0.426032	75	0.00580354	0.62967	75	0.00465756	0.643923	75	0.027113	0.54632
11175-45	LPCAT2	PCAT2	Lysophosphatidylcholine acyltransferase 2	Q7L5N7	0.302654	8.52894e-05			75	0.0190517	0.46821	57	-0.0069546	0.495013	52	0.000285606	0.937193	52	0.00372667	0.730966	75	-0.00575594	0.443211	75	-0.0153796	0.237771	75	0.00605771	0.580043	75	-0.0243712	0.617958
[truncated: 657 more rows]

## Sheet: Supplemental Table 4
Aptamer ID	Entrez Gene Symbol	Target Protein	Target Protein Full Name	UniProt ID	Peak Exercise		1-Hour Post Exercise
[truncated: 864 more rows]

[truncated: 2 more sheets: Supplemental Table 5, Supplemental Table 6]
